# Supplementary material for: Clonal expansion and rapid characterization of Klebsiella pneumoniae ST1788, an otherwise uncommon strain spreading in Wales, UK
Source: Microb Genom. 2023 Sep 5;9(9):001104. doi: 10.1099/mgen.0.001104 (PMC10569728; doi:10.1099/mgen.0.001104)
Supplement: Supplementary material 2 [file mgen-9-1104-s002.xlsx]

## Sheet: ST1788 isolates
#	Genus species	Isolate ID	Collection Date	Sample Category	Sample Type	Patient	Healthcare facility	Location	Clade in the phylogenetic tree	Growth on in-house MH Broth (Enhanced screening)	Ampicillin	Amoxicillin/ Clavulanate	Ceftazidime	Cefotaxime	Ertapenem	Gentamicin	Amikacin	Ciprofloxacin	Imipenem	Meropenem	Piperacillin/ Tazobactam	Trimethoprim/ Sulphametoxazole	04677 PCR (Ct)	yhpG PCR (Ct)	GFP PCR (Ct)	Variable Number Tandem Repeat (VNTR) profile	European Nucleotid Archive (ENA) supplier_name	European Nucleotid Archive (ENA) run_accession	European Nucleotid Archive (ENA) sample_accession	Number of contigs	Total assembly size (bp)	N50 (bp)	Sequence Type (Kleborate)	Carbapenemase (Kleborate)	Chromosomal beta-lactamases (Kleborate) * = closest match	GenBank designation of new SHV variant (Accession OR224963)	ESBL (Kleborate) * = closest match	GenBank designation of new CXT-M variant (Accession OR224962)	Other acquired beta-lactamases (Kleborate)	Omp mutations (Kleborate)	Acquired aminoglycoside resistance genes (Kleborate)	Acquired fluoroquinolone resistance genes (Kleborate)	Fluoroquinolone resistance mutations (Kleborate)	Acquired colistin resistance genes (Kleborate)	Colistin resistance mutations (Kleborate)	Trimethoprim resistance genes (Kleborate)	Sulfamethoxazole resistance genes (Kleborate)	K locus (Kleborate)	O locus (Kleborate)
1	Klebsiella pneumoniae	SACU_30174	2019-02-12	Clinical	Tissue (pancreas)	113	Hospital I	South West Wales, UK	A	POSITIVE	R	R	R	R	R	R	S	R	S	S	R	R	19.91	20.59	22.51	3, 4, 2, 4, -, 2, 1, 3, 3, 1, 3	ARGID_30174	ERR7472431	ERS8995957	71	5762625	385668	1788	-	SHV-101*	SHV-232	CTX-M-15	-	OXA-1;TEM-1D.v1^	OmpK35-64%;OmpK36-15%	aac(3)-IIa.v1^;aac(6')-Ib-cr.v2;strA.v1^;strB.v1	qnrB1.v2^	-	-	-	dfrA14.v1	sul2	KL2	O1v2
2	Klebsiella pneumoniae	SACU_31910	2019-09-18	Clinical	Urine	263	GP	South West Wales, UK	B	POSITIVE	R	R	R	R	S	R	S	R	S	S	R	R	19.25	20.12	22.56	3, 4, 2, 4, -, 2, 1, 3, 3, 1, 3	ARGID_31910	ERR7472476	ERS8996273	69	5757274	385590	1788	-	SHV-101*	SHV-232	CTX-M-15	-	OXA-1;TEM-1D.v1^	-	aac(3)-IIa.v1^;aac(6')-Ib-cr.v2;strA.v1^;strB.v1	qnrB1.v2^	-	-	-	dfrA14.v1	sul2	KL2	O1v2
3	Klebsiella pneumoniae	SACU_31911	2019-09-21	Clinical	Urine	120	Hospital A	South West Wales, UK	B	NEGATIVE	R	R	S	S	S	R	S	R	S	S	R	S	17.39	18.15	23.52	3, 4, 2, 4, -, 2, 1, 3, 3, 1, 3	ARGID_31911	ERR7472477	ERS8995966	71	5680789	369998	1788	-	-	-	-	-	OXA-1	-	aac(3)-IIa.v1^;aac(6')-Ib-cr.v2	qnrB1.v2^	-	-	-	dfrA14.v1	-	KL2	unknown (best match = O3/O3a)
4	Klebsiella pneumoniae	SACU_31958	2019-09-28	Clinical	Urine	170	Hospital A	South West Wales, UK	B	POSITIVE	R	R	R	R	S	R	S	R	S	S	R	R	19.81	20.77	22.57	3, 4, 2, 4, -, 2, 1, 3, 3, 1, 3	ARGID_31958	ERR7472481	ERS8996095	89	5769385	370131	1788	-	SHV-101*	SHV-232	CTX-M-15	-	OXA-1;TEM-1D.v1^	OmpK35-37%	aac(3)-IIa.v1^;aac(6')-Ib-cr.v2;strA.v1^;strB.v1	qnrB1.v2^	-	-	-	dfrA14.v1	sul2	KL2	O1v2
5	Klebsiella pneumoniae	SACU_32205	2019-10-14	Clinical	Urine	114	Hospital A	South West Wales, UK	B	POSITIVE	R	R	R	R	S	R	S	R	S	S	R	R	19.39	20.26	22.45	3, 4, 2, 4, -, 2, 1, 3, 3, 1, 3	ARGID_32205	ERR7472487	ERS8995961	80	5765361	385631	1788	-	SHV-101*	SHV-232	CTX-M-15	-	OXA-1;TEM-1D.v1^	-	aac(3)-IIa.v1^;aac(6')-Ib-cr.v2;strA.v1^;strB.v1	qnrB1.v2^	-	-	-	dfrA14.v1	sul2	KL2	O1v2
6	Klebsiella pneumoniae	SACU_32215	2019-10-14	Clinical	Urine	157	Hospital I	South West Wales, UK	B	POSITIVE	R	R	R	R	S	R	S	R	S	S	R	R	19.95	20.99	22.58	3, 4, 2, 4, -, 2, 1, 3, 3, 1, 3	ARGID_32215	ERR7472488	ERS8996074	66	5755053	385622	1788	-	SHV-101*	SHV-232	CTX-M-15	-	OXA-1;TEM-1D.v1^	-	aac(6')-Ib-cr.v2;strA.v1^;strB.v1	qnrB1.v2^	-	-	-	dfrA14.v1	sul2	KL2	O1v2
7	Klebsiella pneumoniae	SACU_32361	2019-10-30	Clinical	tissue	374	Hospital A	South West Wales, UK	B	POSITIVE	R	R	R	R	S	R	S	R	S	S	R	R	19.45	20.22	22.44	3, 4, 2, 4, -, 2, 1, 3, 3, 1, 3	ARGID_32361	ERR7472495	ERS8996247	80	5763257	370158	1788	-	SHV-101*	SHV-232	CTX-M-15	-	OXA-1;TEM-1D.v1^	-	aac(3)-IIa.v1^;aac(6')-Ib-cr.v2;strA.v1^;strB.v1	qnrB1.v2^	-	-	-	dfrA14.v1	sul2	KL2	O1v2
8	Klebsiella pneumoniae	SACU_32774	2019-12-31	Clinical	Urine	342	GP	South West Wales, UK	B	POSITIVE	R	R	R	R	R	R	S	R	S	S	R	R	21.72	22.97	22.48	Not tested	ARGID_32774	ERR7472516	ERS8996217	84	5717718	367006	1788	-	SHV-101*	SHV-232	CTX-M-15	-	OXA-1;TEM-1D.v1^	-	aac(3)-IIa.v1^;aac(6')-Ib-cr.v2;strA.v1^;strB.v1	qnrB1.v2^	-	-	-	dfrA14.v1	sul2	KL2	O1v2
9	Klebsiella pneumoniae	SACU_32842	2020-01-16	Screen	faeces	210	Hospital B	South East Wales, UK	A	POSITIVE	R	R	R	R	S	R	S	R	S	S	R	R	21.52	22.62	22.42	3, 4, 2, 4, -, 2, 1, 3, 3, 1, 3	ARGID_32842	ERR7472524	ERS8996154	71	5760554	369964	1788	-	SHV-101*	SHV-232	CTX-M-15	-	OXA-1;TEM-1D.v1^	-	aac(3)-IIa.v1^;aac(6')-Ib-cr.v2;strA.v1^;strB.v1	qnrB1.v2^	-	-	-	dfrA14.v1	sul2	KL2	O1v2
10	Klebsiella pneumoniae	SACU_32843	2020-01-16	Screen	Urine	210	Hospital B	South East Wales, UK	A	POSITIVE	R	R	R	R	S	R	S	R	S	S	R	R	19.56	20.27	22.5	3, 4, 2, 4, -, 2, 1, 3, 3, 1, 3	ARGID_32843	ERR7472525	ERS8996153	140	5691333	369933	1788	-	SHV-101*	SHV-232	CTX-M-15	-	OXA-1;TEM-1D.v1^	-	aac(3)-IIa.v1^;aac(6')-Ib-cr.v2;strA.v1^;strB.v1	qnrB1.v2^	-	-	-	dfrA14.v1	sul2	KL2	O1v2
11	Klebsiella pneumoniae	SACU_32844	2020-01-17	Screen	faeces	98	Hospital B	South East Wales, UK	A	POSITIVE	R	R	R	R	S	R	S	R	S	S	R	S	21.88	23.07	22.64	3, 4, 2, 4, -, 2, 1, 3, 3, 1, 3	ARGID_32844	ERR7472526	ERS8995936	110	5769195	299592	1788	-	SHV-101*	SHV-232	CTX-M-15	-	OXA-1;TEM-1D.v1^	-	aac(3)-IIa.v1^;aac(6')-Ib-cr.v2	qnrB1.v2^	-	-	-	dfrA14.v1	-	KL2	O1v2
12	Klebsiella pneumoniae	SACU_32847	2020-01-16	Screen	rectal swab	188	Hospital B	South East Wales, UK	A	POSITIVE	R	R	R	R	S	R	S	R	S	S	R	R	21.36	22.56	22.45	3, 4, 2, 4, -, 2, 1, 3, 3, 1, 3	ARGID_32847	ERR7472528	ERS8996123	118	5780834	385607	1788	-	SHV-101*	SHV-232	CTX-M-15	-	OXA-1;TEM-1D.v1^	-	aac(3)-IIa.v1^;aac(6')-Ib-cr.v2;strA.v1^;strB.v1	qnrB1.v2^	-	-	-	dfrA14.v1	sul2	KL2	O1v2
13	Klebsiella pneumoniae	SACU_32849	2020-01-10	Clinical	Urine	342	GP	South West Wales, UK	B	POSITIVE	R	R	R	R	R	R	S	R	S	S	R	R	21.56	22.61	22.46	Not tested	ARGID_32849	ERR7472529	ERS8996216	73	5712899	366991	1788	-	SHV-101*	SHV-232	CTX-M-15	-	OXA-1;TEM-1D.v1^	-	aac(3)-IIa.v1^;aac(6')-Ib-cr.v2;strA.v1^;strB.v1	qnrB1.v2^	-	-	-	dfrA14.v1	sul2	KL2	O1v2
14	Klebsiella pneumoniae	SACU_32856	2020-01-16	Screen	urine	98	Hospital B	South East Wales, UK	A	POSITIVE	R	R	R	R	S	R	S	R	S	S	R	R	21.56	22.77	22.44	3, 4, 2, 4, -, 2, 1, 3, 3, 1, 3	ARGID_32856	ERR7472531	ERS8995937	90	5773874	385637	1788	-	SHV-101*	SHV-232	CTX-M-15	-	OXA-1;TEM-1D.v1^	-	aac(3)-IIa.v1^;aac(6')-Ib-cr.v2;strA.v1^;strB.v1	qnrB1.v2^	-	-	-	dfrA14.v1	sul2	KL2	O1v2
15	Klebsiella pneumoniae	SACU_32858	2020-01-15	Clinical	urine	302	GP	South West Wales, UK	B	POSITIVE	R	R	R	R	S	R	S	R	S	S	R	R	19.98	20.75	22.45	Not tested	ARGID_32858	ERR7472532	ERS8996302	95	5775494	327786	1788	-	SHV-101*	SHV-232	CTX-M-15	-	OXA-1;TEM-1D.v1^	-	aac(3)-IIa.v1^;aac(6')-Ib-cr.v2;strA.v1^;strB.v1	qnrB1.v2^	-	-	-	dfrA14.v1	sul2	KL2	O1v2
16	Klebsiella pneumoniae	SACU_32881	2020-01-20	Screen	urine	206	Hospital B	South East Wales, UK	A	POSITIVE	R	R	R	R	S	R	S	R	S	S	R	R	19.73	20.28	22.45	3, 4, 2, 4, -, 2, 1, 3, 3, 1, 3	ARGID_32881	ERR7472536	ERS8996146	121	5787789	370156	1788	-	SHV-101*	SHV-232	CTX-M-15	-	OXA-1	-	aac(3)-IIa.v1^;aac(6')-Ib-cr.v2;strA.v1^;strB.v1	qnrB1.v2^	-	-	-	dfrA14.v1	sul2	KL2	O1v2
17	Klebsiella pneumoniae	SACU_32938	2019-09-14	Clinical	Blood	363	Hospital I	South West Wales, UK	B	POSITIVE	R	R	R	R	S	R	S	R	S	S	R	R	21.33	22.73	22.53	Not tested	ARGID_32938	ERR7472580	ERS8996238	79	5766411	385676	1788	-	SHV-101*	SHV-232	CTX-M-15	-	OXA-1;TEM-1D.v1^	-	aac(3)-IIa.v1^;aac(6')-Ib-cr.v2;strA.v1^;strB.v1	qnrB1.v2^	-	-	-	dfrA14.v1	sul2	KL2	O1v2
18	Klebsiella pneumoniae	SACU_32941	2019-09-15	Clinical	Blood	363	Hospital I	South West Wales, UK	B	POSITIVE	R	R	R	R	S	R	S	R	S	S	R	R	19.98	20.79	22.44	Not tested	ARGID_32941	ERR7472583	ERS8996237	76	5764625	370035	1788	-	SHV-101*	SHV-232	CTX-M-15	-	OXA-1;TEM-1D.v1^	-	aac(3)-IIa.v1^;aac(6')-Ib-cr.v2;strA.v1^;strB.v1	qnrB1.v2^	-	-	-	dfrA14.v1	sul2	KL2	O1v2
19	Klebsiella pneumoniae	SACU_33072	2020-02-03	Screen	urine	210	Hospital B	South East Wales, UK	A	POSITIVE	R	R	R	R	S	R	S	R	S	S	R	R	21.34	22.53	22.47	3, 4, 2, 4, -, 2, 1, 3, 3, 1, 3	ARGID_33072	ERR7472606	ERS8996152	75	5715045	385671	1788	-	SHV-101*	SHV-232	CTX-M-15	-	OXA-1;TEM-1D.v1^	-	aac(3)-IIa.v1^;aac(6')-Ib-cr.v2;strA.v1^;strB.v1	qnrB1.v2^	-	-	-	dfrA14.v1	sul2	KL2	O1v2
20	Klebsiella pneumoniae	SACU_33073	2020-02-03	Screen	urine	332	Hospital B	South East Wales, UK	A	POSITIVE	R	R	R	R	S	R	S	R	S	S	R	R	20.11	20.82	22.4	3, 4, 2, 4, -, 2, 1, 3, 3, 1, 3	ARGID_33073	ERR7472607	ERS8996208	93	5780642	370131	1788	-	SHV-101*	SHV-232	CTX-M-15	-	OXA-1;TEM-1D.v1^	-	aac(3)-IIa.v1^;aac(6')-Ib-cr.v2;strA.v1^;strB.v1	qnrB1.v2^	-	-	-	dfrA14.v1	sul2	KL2	O1v2
21	Klebsiella pneumoniae	SACU_33074	2020-02-03	Screen	urine	92	Hospital B	South East Wales, UK	A	POSITIVE	R	R	R	R	S	R	S	R	S	S	R	R	20.18	20.87	22.48	3, 4, 2, 4, -, 2, 1, 3, 3, 1, 3	ARGID_33074	ERR7472608	ERS8995926	91	5772067	370131	1788	-	SHV-101*	SHV-232	CTX-M-15	-	OXA-1;TEM-1D.v1^	-	aac(3)-IIa.v1^;aac(6')-Ib-cr.v2;strA.v1^;strB.v1	qnrB1.v2^	-	-	-	dfrA14.v1	sul2	KL2	O1v2
22	Klebsiella pneumoniae	SACU_33076	2020-02-03	Screen	urine	98	Hospital B	South East Wales, UK	A	POSITIVE	R	R	R	R	S	R	S	R	S	S	R	R	20.72	21.37	22.54	3, 4, 2, 4, -, 2, 1, 3, 3, 1, 3	ARGID_33076	ERR7472610	ERS8995938	75	5765249	385860	1788	-	SHV-101*	SHV-232	CTX-M-15	-	OXA-1;TEM-1D.v1^	-	aac(3)-IIa.v1^;aac(6')-Ib-cr.v2;strA.v1^;strB.v1	qnrB1.v2^	-	-	-	dfrA14.v1	sul2	KL2	O1v2
23	Klebsiella pneumoniae	SACU_33077	2020-02-03	Screen	urine	188	Hospital B	South East Wales, UK	A	POSITIVE	R	R	R	R	S	R	S	R	S	S	R	R	21.55	22.61	22.49	3, 4, 2, 4, -, 2, 1, 3, 3, 1, 3	ARGID_33077	ERR7472611	ERS8996122	111	5783771	369964	1788	-	SHV-101*	SHV-232	CTX-M-15	-	OXA-1;TEM-1D.v1^	-	aac(3)-IIa.v1^;aac(6')-Ib-cr.v2;strA.v1^;strB.v1	qnrB1.v2^	-	-	-	dfrA14.v1	sul2	KL2	O1v2
24	Klebsiella pneumoniae	SACU_33079	2020-02-03	Screen	urine	124	Hospital B	South East Wales, UK	A	POSITIVE	R	R	R	R	S	R	S	R	S	S	R	R	19.98	20.67	22.42	3, 4, 2, 4, -, 2, 1, 3, 3, 1, 3	ARGID_33079	ERR7472613	ERS8995970	100	5778772	385718	1788	-	SHV-101*	SHV-232	CTX-M-15	-	OXA-1;TEM-1D.v1^	-	aac(3)-IIa.v1^;aac(6')-Ib-cr.v2;strA.v1^;strB.v1	qnrB1.v2^	-	-	-	dfrA14.v1	sul2	KL2	O1v2
25	Klebsiella pneumoniae	SACU_33302	2020-02-02	Clinical	blood	206	Hospital C	South East Wales, UK	A	POSITIVE	R	R	R	R	S	R	S	R	S	S	R	R	18.96	19.49	22.41	Not tested	ARGID_33302	ERR7472615	ERS8996144	77	5765658	241924	1788	-	SHV-101*	SHV-232	CTX-M-15	-	OXA-1;TEM-1D.v1^	-	aac(3)-IIa.v1^;aac(6')-Ib-cr.v2;strA.v1^;strB.v1	qnrB1.v2^	-	-	-	dfrA14.v1	sul2	KL2	O1v2
26	Klebsiella pneumoniae	SACU_33328	2020-02-15	Clinical	blood	277	Hospital H	South East Wales, UK	B	POSITIVE	R	R	R	R	S	R	R	S	S	S	R	R	20.52	21.08	22.42	Not tested	ARGID_33328	ERR7472619	ERS8996281	122	5681046	273786	1788	-	SHV-101*	SHV-232	CTX-M-15	-	OXA-1;TEM-1D.v1^	-	aac(3)-IIa.v1^;aac(6')-Ib-cr.v2;strA.v1^;strB.v1	-	-	-	-	dfrA14.v1	sul2	KL2	O1v2
27	Klebsiella pneumoniae	SACU_33405	2020-02-22	Screen	rectal swab	173	Hospital A	South West Wales, UK	B	POSITIVE	R	R	R	R	R	R	S	R	SIE	SIE	R	R	19.84	20.51	22.61	Not tested	ARGID_33405	ERR7472631	ERS8996101	93	5831602	385628	1788	OXA-48	SHV-101*	SHV-232	CTX-M-15	-	OXA-1;TEM-1D.v1^	-	aac(3)-IIa.v1^;aac(6')-Ib-cr.v2;strA.v1^;strB.v1	qnrB1.v2^	-	-	-	dfrA14.v1	sul2	KL2	O1v2
28	Klebsiella pneumoniae	SACU_33462	2020-03-04	Clinical	urine	110	GP	South East Wales, UK	B	POSITIVE	R	R	R	R	S	R	S	R	S	S	R	R	19.04	19.87	22.5	Not tested	ARGID_33462	ERR7472639	ERS8995950	154	5815242	385719	1788	-	SHV-101*	SHV-232	CTX-M-15	-	OXA-1;TEM-1D.v1^	-	aac(3)-IIa.v1^;aac(6')-Ib-cr.v2;strA.v1^;strB.v1	qnrB1.v2^	-	-	-	dfrA14.v1	sul2	KL2	O1v2
29	Klebsiella pneumoniae	SACU_33476	2020-03-08	Clinical	urine	173	Hospital I	South West Wales, UK	B	NEGATIVE	R	R	R	R	R	S	S	S	S	SIE	R	R	17.5	18.09	23.38	Not tested	ARGID_33476	ERR7472644	ERS8996098	77	5786240	318710	1788	OXA-48	SHV-101*	SHV-232	CTX-M-15	-	TEM-1D.v1	-	strA.v1^;strB.v1	-	-	-	-	dfrA14.v1	sul2	KL2	O1v2
30	Klebsiella pneumoniae	SACU_33542	2020-03-16	Clinical	urine	173	Hospital I	South West Wales, UK	B	NEGATIVE	R	R	R	R	R	S	S	S	S	S	R	R	16.94	17.44	23.14	Not tested	ARGID_33542	ERR7472656	ERS8996099	96	5799742	275972	1788	OXA-48	SHV-101*	SHV-232	CTX-M-15*	CTX-M-266	TEM-1D.v1^	-	strA.v1^;strB.v1	-	-	-	-	dfrA14.v1	sul2	KL2	O1v2
31	Klebsiella pneumoniae	SACU_33748	2020-05-12	Clinical	urine	325	Hospital K	South East Wales, UK	B	POSITIVE	R	R	R	R	R	R	S	R	S	S	R	R	20.42	20.94	22.45	Not tested	ARGID_33748	ERR7472676	ERS8996202	62	5500043	273805	1788	-	SHV-101*	SHV-232	CTX-M-15	-	OXA-1;TEM-1D.v1^	OmpK36-9%	aac(3)-IIa.v1^;aac(6')-Ib-cr.v2;strA.v1^;strB.v1	qnrB1.v2^	-	-	-	dfrA14.v1	sul2	KL2	O1v2
32	Klebsiella pneumoniae	SACU_33792	2020-06-05	Clinical	urine	187	GP	South West Wales, UK	B	POSITIVE	R	R	R	R	S	R	S	R	S	S	R	R	19.8	20.55	22.47	Not tested	ARGID_33792	ERR7472681	ERS8996119	68	5749483	327630	1788	-	SHV-101*	SHV-232	CTX-M-15	-	OXA-1;TEM-1D.v1^	-	aac(3)-IIa.v1^;aac(6')-Ib-cr.v2;strA.v1^;strB.v1	qnrB1.v2^	-	-	-	dfrA14.v1	sul2	KL2	O1v2
33	Klebsiella pneumoniae	SACU_33829	2020-06-07	Clinical	urine	283	GP	South East Wales, UK	A	POSITIVE	R	R	R	R	R	R	S	R	S	S	R	R	20.23	21.03	22.8	Not tested	ARGID_33829	ERR7472684	ERS8996286	123	5859480	262639	1788	-	SHV-101*	SHV-232	CTX-M-15	-	OXA-1;TEM-1D.v1^	-	aac(3)-IIa.v1^;aac(6')-Ib-cr.v2;strA.v1^;strB.v1	qnrB1.v2^	-	-	-	dfrA14.v1	sul2	KL2	O1v2
34	Klebsiella pneumoniae	SACU_33850	2020-06-22	Clinical	urine	342	GP	South West Wales, UK	B	POSITIVE	R	R	R	R	S	R	R	R	S	S	R	R	21.33	23.24	22.54	Not tested	ARGID_33850	ERR7472686	ERS8996215	83	5677572	275100	1788	-	SHV-101*	SHV-232	CTX-M-15	-	OXA-1;TEM-1D.v1^	OmpK36-0%	aac(3)-IIa.v1^;aac(6')-Ib-cr.v2;strA.v1^;strB.v1	qnrB1.v2	-	-	-	dfrA14.v1	sul2	KL2	O1v2
35	Klebsiella pneumoniae	SACU_34024	2020-07-10	Clinical	urine	391	Hospital L	South East Wales, UK	N/A	POSITIVE	R	R	R	R	S	R	S	R	S	S	R	R	20.46	21.1	22.67	Not tested	ARGID_34024	ERR7472692	ERS8996324	71	5755403	318612	1788	-	SHV-101*	SHV-232	CTX-M-15	-	OXA-1;TEM-1D.v1^	-	aac(3)-IIa.v1^;aac(6')-Ib-cr.v2;strA.v1^;strB.v1	qnrB1.v2^	-	-	-	dfrA14.v1	sul2	KL2	O1v2
36	Klebsiella pneumoniae	SACU_34363	2020-08-20	Clinical	blood	426	Hospital K	South East Wales, UK	B	POSITIVE	R	R	R	R	S	R	S	R	S	S	R	SIE	21.22	22.04	22.54	Not tested	ARGID_34363	ERR9034638	ERS10809611	59	5741525	321631	1788	-	SHV-101*	SHV-232	CTX-M-15	-	OXA-1	-	aac(3)-IIa.v1^;aac(6')-Ib-cr.v2	qnrB1.v2^	-	-	-	dfrA14.v1	-	KL2	O1v2
37	Klebsiella pneumoniae	SACU_34756	2020-09-24	Clinical	urine	419	GP	South East Wales, UK	B	NEGATIVE	R	R	R	R	R	S	S	R	S	S	R	R	17.14	17.73	23.23	Not tested	ARGID_34756	ERR9034639	ERS10809564	142	5754959	241375	1788	-	SHV-101*	SHV-232	CTX-M-15	-	OXA-1;TEM-1D.v1^	-	aac(6')-Ib-cr.v2;strA.v1^;strB.v1	qnrB1.v2^	-	-	-	dfrA14.v1	sul2	KL2	O1v2
38	Klebsiella pneumoniae	SACU_35368	2020-11-16	Screen	faeces	200	Hospital B	South East Wales, UK	A	POSITIVE	R	R	R	R	S	R	S	R	S	S	R	R	20.73	21.5	22.51	3, 4, 2, 4, -, 2, 1, 3, 3, 1, 3	ARGID_35368	ERR7472700	ERS8996134	69	5753762	369964	1788	-	SHV-101*	SHV-232	CTX-M-15	-	OXA-1;TEM-1D.v1^	-	aac(3)-IIa.v1^;aac(6')-Ib-cr.v2;strA.v1^;strB.v1	qnrB1.v2^	-	-	-	dfrA14.v1	sul2	KL2	O1v2
39	Klebsiella pneumoniae	SACU_35369	2020-11-16	Screen	faeces	359	Hospital B	South East Wales, UK	A	POSITIVE	R	R	R	R	S	R	S	R	S	S	R	R	21.46	22.27	22.76	3, 4, 2, 4, -, 2, 1, 3, 3, 1, 3	ARGID_35369	ERR7472701	ERS8996235	65	5755133	370325	1788	-	SHV-101*	SHV-232	CTX-M-15	-	OXA-1;TEM-1D.v1^	-	aac(3)-IIa.v1^;aac(6')-Ib-cr.v2;strA.v1^;strB.v1	qnrB1.v2^	-	-	-	dfrA14.v1	sul2	KL2	O1v2
40	Klebsiella pneumoniae	SACU_35370	2020-11-16	Screen	faeces	195	Hospital B	South East Wales, UK	A	POSITIVE	R	R	R	R	S	R	S	R	S	S	R	R	20.57	21.37	22.65	3, 4, 2, 4, -, 2, 1, 3, 3, 1, 3	ARGID_35370	ERR7472702	ERS8996129	65	5755421	370117	1788	-	SHV-101*	SHV-232	CTX-M-15	-	OXA-1;TEM-1D.v1^	-	aac(3)-IIa.v1^;aac(6')-Ib-cr.v2;strA.v1^;strB.v1	qnrB1.v2^	-	-	-	dfrA14.v1	sul2	KL2	O1v2
41	Klebsiella pneumoniae	SACU_35371	2020-11-16	Screen	urine	188	Hospital B	South East Wales, UK	A	POSITIVE	R	R	R	R	S	R	S	R	S	S	R	R	20.45	21.41	22.61	3, 4, 2, 4, -, 2, 1, 3, 3, 1, 3	ARGID_35371	ERR7472703	ERS8996121	61	5648620	385549	1788	-	SHV-101*	SHV-232	CTX-M-15	-	OXA-1;TEM-1D.v1^	-	aac(6')-Ib-cr.v2;strA.v1^;strB.v1	qnrB1.v2^	-	-	-	dfrA14.v1	sul2	KL2	O1v2
42	Klebsiella pneumoniae	SACU_35372	2020-11-16	Screen	urine	339	Hospital B	South East Wales, UK	A	POSITIVE	R	R	R	R	S	R	S	R	S	S	R	R	20.26	20.94	22.6	3, 4, 2, 4, -, 2, 1, 3, 3, 1, 3	ARGID_35372	ERR7472704	ERS8996212	71	5758078	370160	1788	-	SHV-101*	SHV-232	CTX-M-15	-	OXA-1;TEM-1D.v1^	-	aac(3)-IIa.v1^;aac(6')-Ib-cr.v2;strA.v1^;strB.v1	qnrB1.v2^	-	-	-	dfrA14.v1	sul2	KL2	O1v2
43	Klebsiella pneumoniae	SACU_35373	2020-11-16	Screen	faeces	327	Hospital B	South East Wales, UK	A	POSITIVE	R	R	R	R	S	R	S	R	S	S	R	R	20.25	20.97	22.65	3, 4, 2, 4, -, 2, 1, 3, 3, 1, 3	ARGID_35373	ERR7472705	ERS8996204	65	5753858	371363	1788	-	SHV-101*	SHV-232	CTX-M-15	-	OXA-1;TEM-1D.v1^	-	aac(3)-IIa.v1^;aac(6')-Ib-cr.v2;strA.v1^;strB.v1	qnrB1.v2^	-	-	-	dfrA14.v1	sul2	KL2	O1v2
44	Klebsiella pneumoniae	SACU_35374	2020-11-16	Screen	faeces	210	Hospital B	South East Wales, UK	A	POSITIVE	R	R	R	R	S	R	S	R	S	S	R	R	20.63	21.35	22.53	3, 4, 2, 4, -, 2, 1, 3, 3, 1, 3	ARGID_35374	ERR7472706	ERS8996151	71	5756560	327266	1788	-	SHV-101*	SHV-232	CTX-M-15	-	OXA-1;TEM-1D.v1^	-	aac(3)-IIa.v1^;aac(6')-Ib-cr.v2;strA.v1^;strB.v1	qnrB1.v2^	-	-	-	dfrA14.v1	sul2	KL2	O1v2
45	Klebsiella pneumoniae	SACU_35375	2020-11-16	Screen	faeces	357	Hospital B	South East Wales, UK	A	POSITIVE	R	R	R	R	S	R	S	R	S	S	R	R	20.73	21.46	22.56	3, 4, 2, 4, -, 2, 1, 3, 3, 1, 3	ARGID_35375	ERR7472707	ERS8996233	66	5755053	370162	1788	-	SHV-101*	SHV-232	CTX-M-15	-	OXA-1;TEM-1D.v1^	-	aac(3)-IIa.v1^;aac(6')-Ib-cr.v2;strA.v1^;strB.v1	qnrB1.v2^	-	-	-	dfrA14.v1	sul2	KL2	O1v2
46	Klebsiella pneumoniae	SACU_35602	2021-01-21	Screen	rectal swab	410	Hospital B	South East Wales, UK	A	POSITIVE	R	R	R	R	S	R	S	R	S	S	R	R	20.42	21.09	22.64	3, 4, 2, 4, -, 2, 1, 3, 3, 1, 3	ARGID_35602	ERR9034640	ERS10809577	78	5757540	327316	1788	-	SHV-101*	SHV-232	CTX-M-15	-	OXA-1;TEM-1D.v1^	-	aac(3)-IIa.v1^;aac(6')-Ib-cr.v2;strA.v1^;strB.v1	qnrB1.v2^	-	-	-	dfrA14.v1	sul2	KL2	O1v2
47	Klebsiella pneumoniae	SACU_35630	2021-01-29	Clinical	blood	424	Hospital I	South West Wales, UK	B	POSITIVE	R	R	R	R	S	R	R	R	S	S	R	R	20.75	21.63	22.87	Not tested	ARGID_35630	ERR9034641	ERS10809607	85	5752462	318455	1788	-	SHV-101*	SHV-232	CTX-M-15	-	OXA-1;TEM-1D.v1^	-	aac(3)-IIa.v1^;aac(6')-Ib-cr.v2;strA.v1^;strB.v1	qnrB1.v2^	-	-	-	dfrA14.v1	sul2	KL2	O1v2
48	Klebsiella pneumoniae	SACU_35765	2021-02-03	Clinical	CSF	430	Hospital C	South East Wales, UK	A	POSITIVE	R	R	R	R	S	R	S	R	S	S	R	R	20.94	21.62	22.69	3, 4, 2, 4, -, 2, 1, 3, 3, 1, 3	ARGID_35765	ERR9034642	ERS10809597	77	5754766	369964	1788	-	SHV-101*	SHV-232	CTX-M-15	-	OXA-1;TEM-1D.v1^	-	aac(3)-IIa.v1^;aac(6')-Ib-cr.v2;strA.v1^;strB.v1	qnrB1.v2^	-	-	-	dfrA14.v1	sul2	KL2	O1v2
49	Klebsiella pneumoniae	SACU_35872	2021-02-15	Clinical	urine	421	GP	South East Wales, UK	B	POSITIVE	R	R	R	R	R	R	R	R	S	SIE	R	R	21.25	21.8	22.69	Not tested	ARGID_35872	ERR9034643	ERS10809566	76	5750461	283520	1788	-	SHV-101*	SHV-232	CTX-M-15	-	OXA-1;TEM-1D.v1^	-	aac(3)-IIa.v1^;aac(6')-Ib-cr.v2;strA.v1^;strB.v1	qnrB1.v2^	-	-	-	dfrA14.v1	sul2	KL2	O1v2
50	Klebsiella pneumoniae	SACU_35918	2021-02-19	Clinical	blood	414	Hospital I	South West Wales, UK	B	POSITIVE	R	R	R	R	S	R	S	R	S	S	R	R	20.76	21.5	22.58	Not tested	ARGID_35918	ERR9034644	ERS10809606	71	5753914	329903	1788	-	SHV-101*	SHV-232	CTX-M-15	-	OXA-1;TEM-1D.v1^	-	aac(3)-IIa.v1^;aac(6')-Ib-cr.v2;strA.v1^;strB.v1	qnrB1.v2^	-	-	-	dfrA14.v1	sul2	KL2	O1v2
51	Klebsiella pneumoniae	SACU_35950	2021-03-10	Screen	rectal swab	442	Hospital B	South East Wales, UK	A	POSITIVE	R	R	R	R	S	R	S	R	S	S	R	R	21.19	21.95	22.75	3, 4, 2, 4, -, 2, 1, 3, 3, 1, 3	ARGID_35950	ERR9034645	ERS10809579	90	5774200	173336	1788	-	SHV-101*	SHV-232	CTX-M-15	-	OXA-1;TEM-1D.v1^	-	aac(3)-IIa.v1^;aac(6')-Ib-cr.v2;strA.v1^;strB.v1	qnrB1.v2^	-	-	-	dfrA14.v1	sul2	KL2	O1v2
52	Klebsiella pneumoniae	SACU_35951	2021-03-10	Screen	faeces	428	Hospital B	South East Wales, UK	A	NEGATIVE	R	R	R	R	S	S	S	S	S	S	S	R	17.23	17.79	23.33	3, 4, 2, 4, -, 2, 1, 3, 3, 1, 3	ARGID_35951	ERR9034646	ERS10809582	92	5754768	171419	1788	-	SHV-101*	SHV-232	CTX-M-15	-	TEM-1D.v1^	-	strA.v1^;strB.v1	-	-	-	-	dfrA14.v1	sul2	KL2	O1v2
53	Klebsiella pneumoniae	SACU_35959	2021-03-11	Clinical	Pus Swab	429	Hospital A	South West Wales, UK	B	POSITIVE	R	R	R	R	S	R	S	R	S	S	R	R	20.99	21.77	22.64	Not tested	ARGID_35959	ERR9034647	ERS10809570	59	5715877	268442	1788	-	SHV-101*	SHV-232	CTX-M-15	-	OXA-1;TEM-1D.v1^	-	aac(3)-IIa.v1^;aac(6')-Ib-cr.v2;strA.v1^;strB.v1	qnrB1.v2^	-	-	-	dfrA14.v1	sul2	KL2	O1v2
54	Klebsiella pneumoniae	SACU_36021	2021-03-12	Clinical	Urine	342	GP	South West Wales, UK	B	POSITIVE	R	R	R	R	S	R	S	R	S	S	R	R	21.4	22.07	22.61	Not tested	ARGID_36021	ERR9034648	ERS10809567	84	5763258	333236	1788	-	SHV-101*	SHV-232	CTX-M-15	-	OXA-1;TEM-1D.v1^	-	aac(3)-IIa.v1^;aac(6')-Ib-cr.v2;strA.v1^;strB.v1	qnrB1.v2^	-	-	-	dfrA14.v1	sul2	KL2	O1v2
55	Klebsiella pneumoniae	SACU_36028	2021-03-22	Environmental	swab	E1	Hospital B	South East Wales, UK	A	POSITIVE	R	R	R	R	S	R	S	R	S	S	R	R	20.24	21.03	22.63	3, 4, 2, 4, -, 2, 1, 3, 3, 1, 3	ARGID_36028	ERR9034649	ERS10809575	82	5759369	275113	1788	-	SHV-101*	SHV-232	CTX-M-15	-	OXA-1;TEM-1D.v1^	-	aac(3)-IIa.v1^;aac(6')-Ib-cr.v2;strA.v1^;strB.v1	qnrB1.v2^	-	-	MgrB-62%	dfrA14.v1	sul2	KL2	O1v2
56	Klebsiella pneumoniae	SACU_36029	2021-03-22	Environmental	swab	E2	Hospital B	South East Wales, UK	A	POSITIVE	R	R	R	R	S	R	S	R	S	S	R	R	21.97	23.74	23.1	3, 4, 2, 4, -, 2, 1, 3, 3, 1, 3	ARGID_36029	ERR9034650	ERS10809574	75	5755220	276373	1788	-	SHV-101*	SHV-232	CTX-M-15	-	OXA-1;TEM-1D.v1^	-	aac(3)-IIa.v1^;aac(6')-Ib-cr.v2;strA.v1^;strB.v1	qnrB1.v2^	-	-	MgrB-62%	dfrA14.v1	sul2	KL2	O1v2
57	Klebsiella pneumoniae	SACU_36030	2021-03-22	Environmental	swab	E3	Hospital B	South East Wales, UK	A	POSITIVE	R	R	R	R	S	R	S	R	S	S	R	R	23.07	25.35	23.07	3, 4, 2, 4, -, 2, 1, 3, 3, 1, 3	ARGID_36030	ERR9034651	ERS10809576	86	5754673	214980	1788	-	SHV-101*	SHV-232	CTX-M-15	-	OXA-1;TEM-1D.v1^	-	aac(3)-IIa.v1^;aac(6')-Ib-cr.v2;strA.v1^;strB.v1	qnrB1.v2^	-	-	MgrB-62%	dfrA14.v1	sul2	KL2	O1v2
58	Klebsiella pneumoniae	SACU_36056	2021-03-30	Clinical	Urine	427	GP	South East Wales, UK	A	POSITIVE	R	R	R	R	S	R	R	R	S	S	R	R	22.64	24.12	23.01	Not tested	ARGID_36056	ERR9034652	ERS10809568	87	5756724	186235	1788	-	SHV-101*	SHV-232	CTX-M-15	-	OXA-1;TEM-1D.v1^	OmpK35-8%	aac(3)-IIa.v1^;aac(6')-Ib-cr.v2;strA.v1^;strB.v1	qnrB1.v2^	-	-	-	dfrA14.v1	sul2	KL2	O1v2
59	Klebsiella pneumoniae	SACU_36124	2021-04-07	Screen	Urine	408	Hospital B	South East Wales, UK	A	POSITIVE	R	R	R	R	S	R	S	R	S	S	R	R	22.54	24.32	22.97	3, 4, 2, 4, -, 2, 1, 3, 3, 1, 3	ARGID_36124	ERR9034653	ERS10809578	85	5759714	250849	1788	-	SHV-101*	SHV-232	CTX-M-15	-	OXA-1;TEM-1D.v1^	-	aac(3)-IIa.v1^;aac(6')-Ib-cr.v2;strA.v1^;strB.v1	qnrB1.v2^	-	-	-	dfrA14.v1	sul2	KL2	O1v2
60	Klebsiella pneumoniae	SACU_36125	2021-04-07	Screen	faeces	408	Hospital B	South East Wales, UK	A	POSITIVE	R	R	R	R	S	R	S	R	S	S	R	R	22.97	25.43	23.08	3, 4, 2, 4, -, 2, 1, 3, 3, 1, 3	ARGID_36125	ERR9034654	ERS10809580	97	5761068	156961	1788	-	SHV-101*	SHV-232	CTX-M-15	-	OXA-1;TEM-1D.v1^	-	aac(3)-IIa.v1^;aac(6')-Ib-cr.v2;strA.v1^;strB.v1	qnrB1.v2^	-	-	-	dfrA14.v1	sul2	KL2	O1v2
61	Klebsiella pneumoniae	SACU_36211	2021-03-29	Clinical	Urine	425	Hospital B	South East Wales, UK	A	POSITIVE	R	R	R	R	S	R	S	R	S	S	R	R	22.6	25.23	23.1	3, 4, 2, 4, -, 2, 1, 2, 3, 1, 3	ARGID_36211	ERR9034655	ERS10809572	85	5764009	150399	1788	-	SHV-101*	SHV-232	CTX-M-15	-	OXA-1;TEM-1D.v1^	-	aac(3)-IIa.v1^;aac(6')-Ib-cr.v2;strA.v1^;strB.v1	qnrB1.v2^	-	-	-	dfrA14.v1	sul2	KL2	O1v2
62	Klebsiella pneumoniae	SACU_36212	2020-11-22	Clinical	blood	413	Hospital C	South East Wales, UK	A	POSITIVE	R	R	R	R	S	R	S	R	S	S	R	R	25.09	27.86	22.98	3, 4, 2, 4, -, 2, 1, 3, 3, 1, 3	ARGID_36212	ERR9034656	ERS10809600	84	5764347	162720	1788	-	SHV-101*	SHV-232	CTX-M-15	-	OXA-1;TEM-1D.v1^	-	aac(3)-IIa.v1^;aac(6')-Ib-cr.v2;strA.v1^;strB.v1	qnrB1.v2^	-	-	-	dfrA14.v1	sul2	KL2	O1v2
63	Klebsiella pneumoniae	SACU_36213	2021-01-13	Clinical	blood	411	Hospital C	South East Wales, UK	A	POSITIVE	R	R	R	R	S	R	S	R	S	S	R	R	21.42	22.86	23.01	3, 4, 2, 4, -, 2, 1, 3, 3, 1, 3	ARGID_36213	ERR9034657	ERS10809598	95	5757389	189379	1788	-	SHV-101*	SHV-232	CTX-M-15	-	OXA-1;TEM-1D.v1^	-	aac(3)-IIa.v1^;aac(6')-Ib-cr.v2;strA.v1^;strB.v1	qnrB1.v2^	-	-	-	dfrA14.v1	sul2	KL2	O1v2
64	Klebsiella pneumoniae	SACU_36222	2021-04-13	Clinical	urine	436	GP	South East Wales, UK	A	POSITIVE	R	R	R	R	S	R	R	S	S	S	R	R	22.18	23.61	23.13	Not tested	ARGID_36222	ERR9034658	ERS10809563	79	5540014	207900	1788	-	SHV-101*	SHV-232	CTX-M-15	-	OXA-1;TEM-1D.v1^	-	aac(3)-IIa.v1^;aac(6')-Ib-cr.v2;strA.v1^;strB.v1	-	-	-	MgrB-0%	dfrA14.v1	sul2	KL2	O1v2
65	Klebsiella pneumoniae	SACU_36223	2021-04-13	Clinical	urine	436	GP	South East Wales, UK	A	POSITIVE	R	R	R	R	S	R	S	S	S	S	R	R	21.38	23.18	23	Not tested	ARGID_36223	ERR9034659	ERS10809565	80	5540325	236122	1788	-	SHV-101*	SHV-232	CTX-M-15	-	OXA-1;TEM-1D.v1^	-	aac(3)-IIa.v1^;aac(6')-Ib-cr.v2;strA.v1^;strB.v1	-	-	-	MgrB-0%	dfrA14.v1	sul2	KL2	O1v2
66	Klebsiella pneumoniae	SACU_36236	2021-04-18	Screen	rectal swab	431	Hospital A	South West Wales, UK	B	POSITIVE	R	R	R	R	R	R	R	R	S	S	R	R	22.66	23.57	22.63	Not tested	ARGID_36236	ERR9034660	ERS10809571	87	5808352	241697	1788	-	SHV-101*	SHV-232	CTX-M-15	-	OXA-1;TEM-1D.v1^	OmpK36-9%	aac(3)-IIa.v1^;aac(6')-Ib-cr.v2;strA.v1^;strB.v1	qnrB1.v2^	-	-	-	dfrA14.v1	sul2	KL2	O1v2
67	Klebsiella pneumoniae	SACU_36308	2021-04-24	Screen	rectal swab	431	Hospital A	South West Wales, UK	B	POSITIVE	R	R	R	R	R	R	R	R	S	S	R	R	23.44	25.3	23.02	Not tested	ARGID_36308	ERR9034661	ERS10809573	73	5811179	273805	1788	-	SHV-101*	SHV-232	CTX-M-15	-	OXA-1;TEM-1D.v1^	OmpK36-9%	aac(3)-IIa.v1^;aac(6')-Ib-cr.v2;strA.v1^;strB.v1	qnrB1.v2^	-	-	-	dfrA14.v1	sul2	KL2	O1v2
68	Klebsiella pneumoniae	SACU_36310	2021-04-28	Clinical	Urine	435	GP	South West Wales, UK	B	POSITIVE	R	R	R	R	R	R	R	R	S	S	R	R	22.73	25.01	22.97	Not tested	ARGID_36310	ERR9034662	ERS10809569	85	5750806	175635	1788	-	SHV-101*	SHV-232	CTX-M-15	-	OXA-1;TEM-1D.v1^	OmpK36-89%	aac(3)-IIa.v1^;aac(6')-Ib-cr.v2;strA.v1^;strB.v1	-	-	-	-	dfrA14.v1	sul2	KL2	O1v2
69	Klebsiella pneumoniae	SACU_36406	2021-03-25	Clinical	Blood	437	Hospital Q	West Wales, UK	A	POSITIVE	R	R	R	R	S	R	S	R	S	S	R	R	25.54	27.91	23.13	Not tested	ARGID_36406	ERR9034663	ERS10809612	77	5792302	327078	1788	-	SHV-101*	SHV-232	CTX-M-15	-	OXA-1;TEM-1D.v1^	-	aac(3)-IIa.v1^;aac(6')-Ib-cr.v2;strA.v1^;strB.v1	qnrB1.v2^	-	-	-	dfrA14.v1	sul2	KL2	O1/O2v2
70	Klebsiella pneumoniae	SACU_36537	2021-06-02	Screen	rectal swab	438	Hospital B	South East Wales, UK	A	POSITIVE	R	R	R	R	S	R	S	R	S	S	R	R	21.6	22.79	22.53	3, 4, 2, 4, -, 2, 1, 2, 3, 1, 3	ARGID_36537	ERR9034664	ERS10809581	72	5728480	350753	1788	-	SHV-101*	SHV-232	CTX-M-15	-	OXA-1;TEM-1D.v1^	-	aac(3)-IIa.v1^;aac(6')-Ib-cr.v2;strA.v1^;strB.v1	qnrB1.v2^	-	-	-	dfrA14.v1	sul2	KL2	O1v2
71	Klebsiella pneumoniae	SACU_36613	2021-06-18	Screen	rectal swab	420	Hospital B	South East Wales, UK	A	POSITIVE	R	R	R	R	S	R	S	R	S	S	R	R	24.53	27.09	23.16	3, 4, 2, 4, -, 2, 1, 2, 3, 1, 3	ARGID_36613	ERR9034665	ERS10809584	80	5727722	327401	1788	-	SHV-101*	SHV-232	CTX-M-15	-	OXA-1;TEM-1D.v1^	-	aac(3)-IIa.v1^;aac(6')-Ib-cr.v2;strA.v1^;strB.v1	qnrB1.v2^	-	-	-	dfrA14.v1	sul2	KL2	unknown (best match = O1v2)
72	Klebsiella pneumoniae	SACU_36615	2021-06-18	Screen	rectal swab	438	Hospital B	South East Wales, UK	A	POSITIVE	R	R	R	R	S	R	S	R	S	S	R	R	26.77	29.99	22.92	3, 4, 2, 4, -, 2, 1, 2, 3, 1, 3	ARGID_36615	ERR9034666	ERS10809585	80	5725725	327613	1788	-	SHV-101*	SHV-232	CTX-M-15	-	OXA-1;TEM-1D.v1^	-	aac(3)-IIa.v1^;aac(6')-Ib-cr.v2;strA.v1^;strB.v1	qnrB1.v2^	-	-	-	dfrA14.v1	sul2	KL2	unknown (best match = O1v2)
73	Klebsiella pneumoniae	SACU_36673	2021-06-24	Screen	rectal swab	417	Hospital B	South East Wales, UK	A	POSITIVE	R	R	R	R	S	R	S	R	S	S	R	R	23.02	25.35	22.95	3, 4, 2, 4, -, 2, 1, 2, 3, 1, 3	ARGID_36673	ERR9034667	ERS10809586	92	5728982	223184	1788	-	SHV-101*	SHV-232	CTX-M-15	-	OXA-1;TEM-1D.v1^	-	aac(3)-IIa.v1^;aac(6')-Ib-cr.v2;strA.v1^;strB.v1	qnrB1.v2^	-	-	-	dfrA14.v1	sul2	KL2	unknown (best match = O1v2)
74	Klebsiella pneumoniae	SACU_36690	2021-06-30	Screen	urine	434	Hospital B	South East Wales, UK	A	POSITIVE	R	R	R	R	S	R	S	R	S	S	R	R	21.47	22.99	23.13	3, 4, 2, 4, -, 2, 1, 3, 3, 1, 3	ARGID_36690	ERR9034668	ERS10809587	78	5754496	241716	1788	-	SHV-101*	SHV-232	CTX-M-15	-	OXA-1;TEM-1D.v1^	-	aac(3)-IIa.v1^;aac(6')-Ib-cr.v2;strA.v1^;strB.v1	qnrB1.v2^	-	-	-	dfrA14.v1	sul2	KL2	O1v2
75	Klebsiella pneumoniae	SACU_36691	2021-06-30	Screen	rectal swab	434	Hospital B	South East Wales, UK	A	POSITIVE	R	R	R	R	S	R	S	R	S	S	R	R	22.38	24.54	23.09	3, 4, 2, 4, -, 2, 1, 3, 3, 1, 3	ARGID_36691	ERR9034669	ERS10809596	68	5755333	273786	1788	-	SHV-101*	SHV-232	CTX-M-15	-	OXA-1;TEM-1D.v1^	-	aac(3)-IIa.v1^;aac(6')-Ib-cr.v2;strA.v1^;strB.v1	qnrB1.v2^	-	-	-	dfrA14.v1	sul2	KL2	O1v2
76	Klebsiella pneumoniae	SACU_36713	2021-07-05	Screen	urine	423	Hospital B	South East Wales, UK	A	POSITIVE	R	R	R	R	S	R	S	R	S	S	R	R	24.04	26.52	23.11	3, 4, 2, 4, -, 2, 1, 3, 3, 1, 3	ARGID_36713	ERR9034670	ERS10809588	64	5756215	382113	1788	-	SHV-101*	SHV-232	CTX-M-15	-	OXA-1;TEM-1D.v1^	-	aac(3)-IIa.v1^;aac(6')-Ib-cr.v2;strA.v1^;strB.v1	qnrB1.v2^	-	-	-	dfrA14.v1	sul2	KL2	O1v2
77	Klebsiella pneumoniae	SACU_36760	2021-06-24	Clinical	Blood	412	Hospital C	South East Wales, UK	A	POSITIVE	R	R	R	R	S	R	S	R	S	S	R	R	23.32	26.17	23.01	3, 4, 2, 4, -, 2, 1, 3, 3, 1, 3	ARGID_36760	ERR9034671	ERS10809599	71	5757871	342081	1788	-	SHV-101*	SHV-232	CTX-M-15	-	OXA-1;TEM-1D.v1^	-	aac(3)-IIa.v1^;aac(6')-Ib-cr.v2;strA.v1^;strB.v1	qnrB1.v2^	-	-	-	dfrA14.v1	sul2	KL2	O1v2
78	Klebsiella pneumoniae	SACU_36766	2021-07-13	Clinical	wound swab	407	Hospital P	South East Wales, UK	A	POSITIVE	R	R	R	R	S	R	S	R	S	S	R	R	23.17	24.57	23.15	3, 4, 2, 4, -, 2, 1, 3, 3, 1, 3	ARGID_36766	ERR9034672	ERS10809610	71	5749821	370236	1788	-	SHV-101*	SHV-232	CTX-M-15	-	OXA-1;TEM-1D.v1^	-	aac(3)-IIa.v1^;aac(6')-Ib-cr.v2;strA.v1^;strB.v1	qnrB1.v2^	-	-	-	dfrA14.v1	sul2	KL2	O1v2
79	Klebsiella pneumoniae	SACU_36767	2021-07-20	Screen	faeces	418	Hospital B	South East Wales, UK	A	POSITIVE	R	R	R	R	S	R	S	R	S	S	R	R	21.53	22.82	22.47	3, 4, 2, 4, -, 2, 1, 3, 3, 1, 3	ARGID_36767	ERR9034673	ERS10809589	68	5757765	267460	1788	-	SHV-101*	SHV-232	CTX-M-15	-	OXA-1;TEM-1D.v1^	-	aac(3)-IIa.v1^;aac(6')-Ib-cr.v2;strA.v1^;strB.v1	qnrB1.v2^	-	-	-	dfrA14.v1	sul2	KL2	O1v2
80	Klebsiella pneumoniae	SACU_36768	2021-07-19	Screen	rectal swab	433	Hospital B	South East Wales, UK	A	POSITIVE	R	R	R	R	S	R	S	R	S	S	R	R	21.85	23.26	22.51	3, 4, 2, 4, -, 2, 1, 3, 3, 1, 3	ARGID_36768	ERR9034674	ERS10809590	86	5730581	329221	1788	-	SHV-101*	SHV-232	CTX-M-15	-	OXA-1;TEM-1D.v1^	-	aac(3)-IIa.v1^;aac(6')-Ib-cr.v2;strA.v1^;strB.v1	qnrB1.v2^	-	-	-	dfrA14.v1	sul2	KL2	unknown (best match = O1v2)
81	Klebsiella pneumoniae	SACU_36829	2021-07-26	Clinical	Blood	439	Hospital C	South East Wales, UK	A	POSITIVE	R	R	R	R	S	R	S	R	S	S	R	R	21.12	22.66	22.52	3, 4, 2, 4, -, 2, 1, 3, 3, 1, 3	ARGID_36829	ERR9034675	ERS10809603	69	5759209	294526	1788	-	SHV-101*	SHV-232	CTX-M-15	-	OXA-1;TEM-1D.v1^	-	aac(3)-IIa.v1^;aac(6')-Ib-cr.v2;strA.v1^;strB.v1	qnrB1.v2^	-	-	-	dfrA14.v1	sul2	KL2	O1v2
82	Klebsiella pneumoniae	SACU_36858	2021-08-04	Clinical	Blood	416	Hospital C	South East Wales, UK	A	POSITIVE	R	R	R	R	S	R	S	R	S	S	R	R	21.39	22.84	22.51	3, 4, 2, 4, -, 2, 1, 3, 3, 1, 3	ARGID_36858	ERR9034676	ERS10809601	73	5756443	294359	1788	-	SHV-101*	SHV-232	CTX-M-15	-	OXA-1;TEM-1D.v1^	-	aac(3)-IIa.v1^;aac(6')-Ib-cr.v2;strA.v1^;strB.v1	qnrB1.v2^	-	-	-	dfrA14.v1	sul2	KL2	O1v2
83	Klebsiella pneumoniae	SACU_36889	2021-08-12	Screen	rectal swab	415	Hospital C	South East Wales, UK	A	POSITIVE	R	R	R	R	S	R	S	R	S	S	R	R	21.08	22.3	22.6	3, 4, 2, 4, -, 2, 1, 3, 3, 1, 3	ARGID_36889	ERR9034677	ERS10809604	82	5756103	294359	1788	-	SHV-101*	SHV-232	CTX-M-15	-	OXA-1;TEM-1D.v1^	-	aac(3)-IIa.v1^;aac(6')-Ib-cr.v2;strA.v1^;strB.v1	qnrB1.v2^	-	-	-	dfrA14.v1	sul2	KL2	O1v2
84	Klebsiella pneumoniae	SACU_36918	2021-08-19	Screen	rectal swab	416	Hospital J	South East Wales, UK	A	POSITIVE	R	R	R	R	R	R	R	R	S	SIE	R	R	22.18	23.39	22.42	Not tested	ARGID_36918	ERR9034678	ERS10809609	66	5754121	270478	1788	-	SHV-101*	SHV-232	CTX-M-15	-	OXA-1;TEM-1D.v1^	-	aac(3)-IIa.v1^;aac(6')-Ib-cr.v2;strA.v1^;strB.v1	qnrB1.v2^	GyrA-83F	-	-	dfrA14.v1	sul2	KL2	O1v2
85	Klebsiella pneumoniae	SACU_36925	2021-08-19	Screen	rectal swab	432	Hospital K	South East Wales, UK	N/A	POSITIVE	R	R	R	R	R	R	S	R	S	S	R	R	22.92	24.28	22.54	Not tested	ARGID_36925	ERR9034679	ERS10809608	55	5804529	324651	1788	-	SHV-101*	SHV-232	CTX-M-15	-	OXA-1;TEM-1D.v1^	OmpK35-64%;OmpK36-0%	aac(3)-IIa.v1^;aac(6')-Ib-cr.v2;strA.v1^;strB.v1	qnrB1.v2^	-	-	-	dfrA14.v1	sul2	KL2	O1v2
86	Klebsiella pneumoniae	SACU_37114	2021-09-11	Screen	Urine	438	Hospital C	South East Wales, UK	A	POSITIVE	R	R	R	R	S	R	S	S	S	S	R	R	21.65	22.79	22.35	3, 4, 2, 4, -, 2, 1, 2, 3, 1, 3	ARGID_37114	ERR9034680	ERS10809595	74	5624539	327287	1788	-	SHV-101*	SHV-232	CTX-M-15	-	TEM-1D.v1^	-	aac(3)-IIa.v1^;strA.v1^;strB.v1	qnrB1.v2^	-	-	-	dfrA14.v1	sul2	KL2	O1v2
87	Klebsiella pneumoniae	SACU_37117	2021-09-14	Screen	rectal swab	439	Hospital Q	West Wales, UK	A	POSITIVE	R	R	R	R	R	R	S	R	S	S	R	R	21.95	23.33	22.61	Not tested	ARGID_37117	ERR9034681	ERS10809613	84	5703933	272577	1788	-	SHV-101*	SHV-232	CTX-M-15	-	OXA-1;TEM-1D.v1^	-	aac(3)-IIa.v1^;aac(6')-Ib-cr.v2;strA.v1^;strB.v1	qnrB1.v2^	-	-	-	dfrA14.v1	sul2	KL2	O1v2
88	Klebsiella pneumoniae	SACU_37729	2021-10-25	Clinical	Urine	409	Hospital E	West Wales, UK	A	POSITIVE	R	R	R	R	R	R	S	R	R	R	R	R	21.54	22.63	22.71	Not tested	ARGID_37729	ERR9034682	ERS10809605	62	5810260	325692	1788	OXA-48	SHV-101*	SHV-232	CTX-M-15	-	OXA-1;TEM-1D.v1^	-	aac(3)-IIa.v1^;aac(6')-Ib-cr.v2;strA.v1^;strB.v1	qnrB1.v2^	-	-	-	dfrA14.v1	sul2	KL2	O1v2
89	Klebsiella pneumoniae	SACU_37764	2021-11-08	Screen	Urine	339	Hospital B	South East Wales, UK	A	POSITIVE	R	R	R	R	S	R	S	R	S	S	R	R	20.71	21.76	22.64	3, 4, 2, 4, -, 2, 1, 3, 3, 1, 3	ARGID_37764	ERR9034683	ERS10809583	73	5658782	273805	1788	-	SHV-101*	SHV-232	CTX-M-15	-	OXA-1;TEM-1D.v1^	-	aac(3)-IIa.v1^;aac(6')-Ib-cr.v2;strA.v1^;strB.v1	qnrB1.v2^	-	-	MgrB-62%	dfrA14.v1	sul2	KL2	O1v2
90	Klebsiella pneumoniae	SACU_37765	2021-11-08	Screen	urine	327	Hospital B	South East Wales, UK	A	NEGATIVE	R	R	R	R	S	S	S	S	S	S	R	R	18.89	19.72	23.42	3, 4, 2, 4, -, 2, 1, 3, 3, 1, 3	ARGID_37765	ERR9034684	ERS10809594	55	5730135	370130	1788	-	SHV-101*	SHV-232	CTX-M-15	-	TEM-1D.v1^	-	strA.v1^;strB.v1	-	-	-	-	dfrA14.v1	sul2	KL2	O1v2
91	Klebsiella pneumoniae	SACU_37834	2021-11-14	Screen	urine	195	Hospital B	South East Wales, UK	A	POSITIVE	R	R	R	R	S	R	S	R	S	S	R	R	20.04	21.09	22.77	3, 4, 2, 4, -, 2, 1, 3, 3, 1, 3	ARGID_37834	ERR9034685	ERS10809591	65	5759396	274009	1788	-	SHV-101*	SHV-232	CTX-M-15	-	OXA-1;TEM-1D.v1^	-	aac(3)-IIa.v1^;aac(6')-Ib-cr.v2;strA.v1^;strB.v1	qnrB1.v2^	-	-	-	dfrA14.v1	sul2	KL2	O1v2
92	Klebsiella pneumoniae	SACU_37863	2021-11-19	Screen	rectal swab	440	Hospital B	South East Wales, UK	A	POSITIVE	R	R	R	R	S	R	S	R	S	S	R	R	21.62	22.59	22.71	3, 4, 2, 4, -, 2, 1, 3, 3, 1, 3	ARGID_37863	ERR9034686	ERS10809592	64	5757648	274087	1788	-	SHV-101*	SHV-232	CTX-M-15	-	OXA-1;TEM-1D.v1^	-	aac(3)-IIa.v1^;aac(6')-Ib-cr.v2;strA.v1^;strB.v1	qnrB1.v2^	-	-	-	dfrA14.v1	sul2	KL2	O1v2
93	Klebsiella pneumoniae	SACU_37930	2021-11-17	Clinical	blood	441	Hospital C	South East Wales, UK	A	POSITIVE	R	R	R	R	R	R	R	R	S	S	R	R	21.45	22.28	22.7	Not tested	ARGID_37930	ERR9034687	ERS10809602	93	5826134	325772	1788	-	SHV-101*	SHV-232	CTX-M-15	-	OXA-1;TEM-1D.v1^	OmpK35-59%	aac(3)-IIa.v1^;aac(6')-Ib-cr.v2;strA.v1^;strB.v1	qnrB1.v2^	-	-	-	dfrA14.v1	sul2	unknown (best match = KL2)	O1v2
94	Klebsiella pneumoniae	SACU_38005	2021-11-22	Screen	Urine	418	Hospital B	South East Wales, UK	A	POSITIVE	R	R	R	R	S	R	S	R	S	S	R	R	20.02	21.06	22.78	3, 4, 2, 4, -, 2, 1, 3, 3, 1, 3	ARGID_38005	ERR9034688	ERS10809593	78	5759573	238541	1788	-	SHV-101*	SHV-232	CTX-M-15	-	OXA-1;TEM-1D.v1^	-	aac(3)-IIa.v1^;aac(6')-Ib-cr.v2;strA.v1^;strB.v1	qnrB1.v2^	-	-	-	dfrA14.v1	sul2	KL2	O1v2
95	Klebsiella pneumoniae	SRR5513537	2012-08-22	Clinical	blood	N/A	Not stated	Nigeria	N/A	N/A	N/A	N/A	N/A	N/A	N/A	N/A	N/A	N/A	N/A	N/A	N/A	N/A	N/A	N/A	N/A	N/A	not stated	SRR5513537	SAMN05960911	83	5873485	315422	1788	-	SHV-101*	SHV-232	CTX-M-15	-	TEM-1D.v1^	-	aac(3)-IIa.v1^;strB.v1	-	-	-	-	dfrA14.v1	sul2	KL2	O1v2
96	Klebsiella pneumoniae	SRR5513549	2014-01-22	Clinical	blood	N/A	Not stated	Nigeria	N/A	N/A	N/A	N/A	N/A	N/A	N/A	N/A	N/A	N/A	N/A	N/A	N/A	N/A	N/A	N/A	N/A	N/A	not stated	SRR5513549	SAMN05960921	53	5794654	410759	1788	OXA-48	SHV-101*	SHV-232	CTX-M-15	-	OXA-1;TEM-1D.v1^	-	aac(3)-IIa.v1^;aac(6')-Ib-cr.v2;strA.v1^;strB.v1	qnrB1.v2^	-	-	-	dfrA14.v1	sul2	KL2	O1v2
97	Klebsiella pneumoniae	ERR4783559	not stated	Clinical	blood	N/A	Not stated	NIgeria	N/A	N/A	N/A	N/A	N/A	N/A	N/A	N/A	N/A	N/A	N/A	N/A	N/A	N/A	N/A	N/A	N/A	N/A	not stated	ERR4783559	SAMEA6422733	55	5786192	354491	1788	-	SHV-101*	SHV-232	CTX-M-15	-	OXA-1;TEM-1D.v1^	-	aac(3)-IIa.v1^;aac(6')-Ib-cr.v2;strA.v1^;strB.v1	qnrB1.v2^	-	-	-	dfrA14.v1	sul2	KL2	O1/O2v2
[truncated: 6 more columns]
