# Supplementary material for: Clonal expansion and rapid characterization of Klebsiella pneumoniae ST1788, an otherwise uncommon strain spreading in Wales, UK
Source: Microb Genom. 2023 Sep 5;9(9):001104. doi: 10.1099/mgen.0.001104 (PMC10569728; doi:10.1099/mgen.0.001104)
Supplement: Supplementary material 3 [file mgen-9-1104-s003.xlsx]

## Sheet: non-ST1788 isolates
#	strain	collection	ID	Sequence Type (ST)	04677 PCR (Ct)	yhpG PCR (Ct)	GFP PCR (Ct)	Comments
1	Stenotrophomonas maltophilia	ATCC	13636	NEW	-	-	23
2	Enterococcus faecalis	ATCC	29212	ST30	-	-	23.54
3	Staphylococcus aureus	ATCC	29213	ST5	-	-	23.09
4	Enterococcus faecalis	ATCC	51299	ST6	-	-	23.38
5	Klebsiella quasipneumoniae	ATCC	700603	ST489	-	-	23.08
6	Klebsiella pneumoniae	ATCC	BAA1705	ST258	-	19.77	22.99
7	Acinetobacter lwoffii	NCTC	5866	N/A	-	-	23.06
8	Staphylococcus aureus	NCTC	6571	ST30	-	-	23.28
9	Salmonella enterica	NCTC	7832	ST1640	-	-	22.99
10	Acinetobacter haemolyticus	NCTC	10305	N/A	-	-	22.89
11	Acinetobacter junii	NCTC	10307	N/A	-	-	23.04
12	Acinetobacter johnsonii	NCTC	10308	N/A	-	-	23.24
13	Burkholderia cepacia	NCTC	10661	not known	-	-	22.82
14	Proteus mirabilis	NCTC	10975	N/A	-	-	22.91
15	Escherichia coli	NCTC	11560	ST12	-	-	23.04
16	Escherichia coli	NCTC	11954	ST127	-	-	23.01
17	Acinetobacter baumannii	NCTC	12156	ST52	-	-	23.08
18	Enterococcus faecalis	NCTC	12201	ST28	-	-	23.54
19	Acinetobacter calcoaceticus	NCTC	12983	ST62	-	-	22.95
20	Acinetobacter baumannii	NCTC	13301	ST374	-	-	22.96
21	Acinetobacter baumannii	NCTC	13302	not known	-	-	22.94
22	Acinetobacter baumannii	NCTC	13303	not known	-	-	22.98
23	Acinetobacter baumannii	NCTC	13304	not known	-	-	23.04
24	Acinetobacter baumannii	NCTC	13305	not known	-	-	23
25	Escherichia coli	NCTC	13351	ST10	-	-	22.94
26	Escherichia coli	NCTC	13352	not known	-	-	23.14
27	Escherichia coli	NCTC	13353	not known	-	-	23.21
28	Enterobacter cloacae	NCTC	13406	ST108	-	-	22.92
29	Staphylococcus aureus	NCTC	13435	ST80	-	-	23.33
30	Pseudomonas aeruginosa	NCTC	13437	ST357	-	-	22.97
31	Klebsiella pneumoniae	NCTC	13438	ST258	-	20.09	22.93
32	Klebsiella pneumoniae	NCTC	13440	not known	-	20.29	23.28
33	Klebsiella pneumoniae	NCTC	13442	ST353	-	20.14	22.99
34	Klebsiella pneumoniae	NCTC	13443	not known	-	21.43	22.98
35	Escherichia coli	NCTC	13461	not known	-	-	22.98
36	Escherichia coli	NCTC	13462	not known	-	-	22.97
37	Escherichia coli	NCTC	13463	ST10	-	-	23
38	Enterobacter cloacae	NCTC	13464	ST278	-	-	23.04
39	Klebsiella pneumoniae	NCTC	13465	ST776	-	19.81	23.24
40	Escherichia coli	NCTC	13476	not known	-	-	23.11
41	Escherichia coli	NCTC	13846	ST457	-	-	22.92
42	Escherichia coli	NCTC	13919	ST405	-	-	23.23
43	Escherichia coli	NCTC	25922	not known	-	-	23.03
44	Pseudomonas aeruginosa	NCTC	27853	ST155	-	-	22.99
45	Pseudomonas putida	SACU	91	ST69	-	-	23.11
46	Klebsiella quasipneumoniae subsp. similipneumoniae	SACU	2234	ST257-4LV	-	-	23.36
47	Klebsiella pneumoniae	SACU	4067	ST669	-	21.16	23.19
48	Klebsiella variicola subsp. variicola	SACU	4068	ST355	-	-	23.06
49	Klebsiella oxytoca	SACU	4069	ST53	-	-	23.14
50	Klebsiella pneumoniae	SACU	4070	ST464-1LV	-	21.41	23.26
51	Klebsiella pneumoniae	SACU	4073	ST3640	-	21.19	23.15
52	Klebsiella michiganensis	SACU	5398	ST95	-	-	23.23
53	Klebsiella oxytoca	SACU	5401	NEW	-	-	23.17
54	Klebsiella pneumoniae	SACU	5402	ST13	-	20.74	23.4
55	Klebsiella grimontii	SACU	5403	NEW	-	-	23.22
56	Klebsiella pneumoniae	SACU	5404	ST785	-	20.46	23.21
57	Klebsiella pneumoniae	SACU	5405	ST30	-	20.82	23.14
58	Klebsiella pneumoniae	SACU	5406	ST105	-	20.68	23.37
59	Klebsiella variicola subsp. variicola	SACU	6430	ST1181	-	-	23.29
60	Klebsiella pneumoniae	SACU	6431	ST281	-	20.69	23.3
61	Klebsiella pneumoniae	SACU	6433	ST3697	-	21.45	23.1
62	Klebsiella variicola subsp. variicola	SACU	6434	ST347	-	-	23.36
63	Klebsiella pneumoniae	SACU	6437	ST35	-	20.54	23.27
64	Klebsiella pneumoniae	SACU	6438	ST65	-	21.02	23.27
65	Klebsiella pneumoniae	SACU	8399	ST391	-	20.52	23.61
66	Klebsiella pneumoniae	SACU	9305	ST2211	-	20.5	23.25
67	Klebsiella variicola subsp. variicola	SACU	9306	ST1210	-	-	22.82
68	Klebsiella pneumoniae	SACU	9307	ST976	-	18.32	22.7
69	Klebsiella pneumoniae	SACU	9308	ST465	-	18.98	22.71
70	Klebsiella pneumoniae	SACU	9309	ST152	-	20.43	22.55
71	Klebsiella pneumoniae	SACU	10252	ST247	-	19.7	22.78
72	Klebsiella pneumoniae	SACU	10727	ST750	-	18.93	22.64
73	Klebsiella pneumoniae	SACU	10847	ST48-1LV	-	18.77	22.61
74	Klebsiella variicola subsp. variicola	SACU	10998	ST2386	-	-	22.58
75	Klebsiella pneumoniae	SACU	11195	ST1536	-	20.3	22.89
76	Klebsiella quasipneumoniae subsp. similipneumoniae	SACU	11197	ST1323-3LV	-	-	22.88
77	Klebsiella pneumoniae	SACU	11267	ST391-1LV	-	20.04	22.7
78	Klebsiella pneumoniae	SACU	12282	ST15-2LV	-	18.25	22.62
79	Klebsiella pneumoniae	SACU	12502	ST258	-	19.69	23.28
80	Klebsiella pneumoniae	SACU	13046	ST1162	-	20.16	22.92
81	Klebsiella pneumoniae	SACU	13745	ST15-1LV	-	18.76	22.77
82	Klebsiella pneumoniae	SACU	14495	ST2108	-	20	22.71
83	Klebsiella variicola subsp. variicola	SACU	14496	ST697-2LV	-	-	23.56
84	Klebsiella oxytoca	SACU	14497	NEW	-	-	22.96
85	Klebsiella pneumoniae	SACU	14498	ST253	-	19.99	22.71
86	Raoultella planticola	SACU	14499	N/A	-	-	22.66
87	Klebsiella pneumoniae	SACU	14501	ST1393	-	-	23.41	BLASTn requiring a hit covering ≥75% of yphG length did not find a match. However, requiring only ≥25% length does return a hit (albeit only ~73% nucleotide identity) so there seems to be some partial match with low identity.
88	Klebsiella variicola subsp. variicola	SACU	16911	ST549-1LV	-	-	22.78
89	Klebsiella pneumoniae	SACU	16916	ST420	-	17.43	22.56
90	Klebsiella pneumoniae subsp. ozaenae	SACU	16917	ST91	-	17.1	22.6
91	Klebsiella pneumoniae	SACU	18558	ST395	-	17.03	22.62
92	Klebsiella pneumoniae	SACU	18596	ST219	-	18.44	22.7
93	Klebsiella pneumoniae	SACU	18603	ST66	-	17.91	22.67
94	Klebsiella pneumoniae	SACU	18786	ST323	-	17.51	22.67
95	Klebsiella pneumoniae	SACU	19062	ST290	-	17.63	22.7
96	Klebsiella pneumoniae	SACU	20496	ST1527	-	18.56	22.81
97	Klebsiella pneumoniae	SACU	20501	ST15	-	18.36	22.68
98	Klebsiella pneumoniae	SACU	21858	ST704	-	19.48	22.63
99	Klebsiella variicola subsp. variicola	SACU	21859	ST318	-	-	22.68
100	Klebsiella variicola subsp. variicola	SACU	21860	ST250	-	-	22.73
101	Klebsiella pneumoniae	SACU	21862	ST2854	-	18.82	22.6
102	Klebsiella pneumoniae	SACU	22065	ST922	-	18.28	22.59
103	Klebsiella pneumoniae	SACU	22763	ST39	-	18.75	22.56
104	Klebsiella pneumoniae	SACU	23579	ST340	-	18.78	22.73
105	Klebsiella pneumoniae	SACU	23591	ST628-1LV	-	19.37	22.66
106	Klebsiella quasipneumoniae subsp. similipneumoniae	SACU	23596	ST841-1LV	-	-	22.63
107	Klebsiella pneumoniae	SACU	23601	ST221	-	18.89	22.67
108	Klebsiella pneumoniae	SACU	23605	ST2494	-	18.71	23.37
109	Klebsiella variicola subsp. variicola	SACU	23606	ST641	-	-	23.21
110	Klebsiella variicola subsp. variicola	SACU	24161	ST3699	-	-	23.21
111	Klebsiella pneumoniae	SACU	24163	ST866	-	18.15	23.18
112	Klebsiella pneumoniae	SACU	24169	ST27	-	18.63	23.13
113	Klebsiella pneumoniae	SACU	24170	ST1380	-	17.9	23.17
114	Klebsiella variicola subsp. variicola	SACU	24538	ST933-2LV	-	-	23.08
115	Klebsiella pneumoniae	SACU	24540	ST65-1LV	-	17.85	23.07
116	Klebsiella oxytoca	SACU	25372	ST176	-	-	23.2
117	Klebsiella pneumoniae	SACU	25964	ST1229	-	18.42	23.16
118	Klebsiella pneumoniae	SACU	25966	ST321	-	20.51	23.21
119	Klebsiella pneumoniae	SACU	25967	ST107	-	17.73	23.11
120	Klebsiella pneumoniae	SACU	25968	ST289-1LV	-	18.51	23.21
121	Klebsiella pneumoniae	SACU	25969	ST716	-	18.11	23.17
122	Klebsiella pneumoniae	SACU	25970	ST2974	-	17.18	23.15
123	Klebsiella quasipneumoniae subsp. similipneumoniae	SACU	25971	ST476	-	-	23.23
124	Klebsiella pneumoniae	SACU	26232	ST17-1LV	-	20.28	23.37
125	Klebsiella oxytoca	SACU	26377	ST287	-	-	23.23
126	Klebsiella pneumoniae	SACU	26589	ST231	-	-	23.37	BLASTn requiring a hit covering ≥75% of yphG length did not find a match. However, requiring only ≥25% length does return a hit (albeit only ~73% nucleotide identity) so there seems to be some partial match with low identity.
127	Klebsiella aerogenes	SACU	26661	ST57	-	-	23.29
128	Klebsiella pneumoniae	SACU	27109	ST48-3LV	-	19.72	23.4
129	Klebsiella pneumoniae	SACU	27366	ST392-1LV	-	17.58	23.26
130	Klebsiella aerogenes	SACU	27424	NEW	-	-	22.53
131	Klebsiella pneumoniae	SACU	27505	ST392	-	17.86	22.61
132	Klebsiella pneumoniae	SACU	27678	ST753	-	19.16	22.59
133	Klebsiella pneumoniae	SACU	27778	ST1124	-	17.86	22.61
134	Klebsiella quasipneumoniae subsp. similipneumoniae	SACU	27989	ST3256-1LV	-	-	22.69
135	Klebsiella pneumoniae	SACU	28453	ST2414	-	18.08	22.65
136	Klebsiella pneumoniae	SACU	28467	ST1430	-	18.14	22.62
137	Klebsiella pneumoniae	SACU	28730	ST34	-	19.12	22.57
138	Klebsiella pneumoniae	SACU	28732	ST45	-	18.16	22.62
139	Klebsiella pneumoniae	SACU	28733	ST252	-	19	22.67
140	Klebsiella pneumoniae	SACU	28735	ST2962-1LV	-	18.82	22.57
141	Klebsiella variicola subsp. variicola	SACU	28736	ST1485	-	-	22.64
142	Klebsiella aerogenes	SACU	28755	ST143	-	-	22.67
143	Klebsiella pneumoniae	SACU	29012	ST101	-	19.13	22.61
144	Klebsiella pneumoniae	SACU	29811	ST20	-	18.28	22.58
145	Klebsiella pneumoniae	SACU	30208	ST3181	-	17.87	22.55
146	Klebsiella michiganensis	SACU	31165	NEW	-	-	22.66
147	Klebsiella pneumoniae	SACU	31385	ST147	-	18.43	22.6
148	Klebsiella pneumoniae	SACU	31477	ST383	-	18.15	22.64
149	Klebsiella pneumoniae	SACU	31483	ST2498	-	18.33	22.62
150	Klebsiella pneumoniae	SACU	31535	ST54	-	18.49	22.98
151	Klebsiella pneumoniae	SACU	31684	ST307	-	18.3	22.93
152	Klebsiella pneumoniae	SACU	31806	ST45-1LV	-	17.75	22.89
153	Klebsiella pneumoniae	SACU	31810	ST220	-	17.48	22.6
154	Klebsiella pneumoniae	SACU	31811	ST234	-	17.89	22.85
155	Klebsiella pneumoniae	SACU	31812	ST37-1LV	-	17.79	22.83
156	Klebsiella pneumoniae	SACU	31813	ST268	-	18.21	22.79
157	Klebsiella pneumoniae	SACU	31891	ST307	-	17.66	22.74
158	Klebsiella pneumoniae	SACU	31921	ST41-4LV	-	17.6	22.82
159	Klebsiella pneumoniae	SACU	31953	ST20-1LV	-	18.44	22.75
160	Klebsiella pneumoniae	SACU	32025	ST512	-	17.78	22.79
161	Klebsiella pneumoniae	SACU	32031	ST4069	-	17.94	22.85
162	Klebsiella pneumoniae	SACU	32304	ST307	-	17.78	22.78
163	Klebsiella pneumoniae	SACU	32319	ST405-1LV	-	18.68	22.84
164	Klebsiella pneumoniae	SACU	32506	ST353	-	17.66	22.82
165	Klebsiella pneumoniae	SACU	32512	ST11	-	18.71	22.77
166	Klebsiella pneumoniae	SACU	32744	ST29	-	18.4	22.91
167	Klebsiella michiganensis	SACU	32806	NEW	-	-	22.89
168	Klebsiella pneumoniae	SACU	32809	ST307-1LV	-	17.27	22.85
169	Klebsiella pneumoniae	SACU	32850	ST25	-	17.56	22.83
170	Klebsiella variicola subsp. variicola	SACU	32888	ST1563	-	-	23.42
171	Klebsiella pneumoniae	SACU	32901	ST485	-	18.56	23.33
172	Klebsiella pneumoniae	SACU	32902	ST3247	-	17.57	23.22
173	Klebsiella pneumoniae	SACU	32903	ST1164-1LV	-	16.69	23.11
174	Klebsiella pneumoniae	SACU	32904	ST3155	-	18.02	23.22
175	Klebsiella pneumoniae	SACU	32905	ST6	-	17.59	23.2
176	Klebsiella aerogenes	SACU	32906	NEW	-	-	22.57
177	Klebsiella variicola subsp. variicola	SACU	32911	ST1845	-	-	23.21
178	Klebsiella pneumoniae	SACU	32913	ST14	-	15.9	23.35
179	Klebsiella pneumoniae	SACU	32914	ST17	-	17.78	23.29
180	Klebsiella pneumoniae	SACU	32917	ST36	-	18.24	23.32
181	Klebsiella pneumoniae	SACU	32919	ST870	-	18.84	23.24
182	Klebsiella variicola subsp. variicola	SACU	32920	ST616	-	-	23.34
183	Klebsiella pneumoniae	SACU	32922	ST1314-1LV	-	18.51	23.23
184	Klebsiella michiganensis	SACU	32927	ST88	-	-	23.29
185	Klebsiella quasipneumoniae subsp. quasipneumoniae	SACU	32931	ST144-2LV	-	-	23.27
186	Klebsiella variicola subsp. variicola	SACU	32933	ST837-2LV	-	-	23.41
187	Klebsiella quasipneumoniae subsp. similipneumoniae	SACU	32934	ST3302-1LV	-	-	23.28
188	Klebsiella pneumoniae	SACU	32935	ST36-1LV	-	18.18	23.27
189	Klebsiella pneumoniae	SACU	32936	ST37	-	18.14	23.25
190	Klebsiella pneumoniae	SACU	32940	ST23	-	18.96	23.28
191	Klebsiella pasteurii	SACU	32942	NEW	-	-	23.08
192	Klebsiella pneumoniae	SACU	32945	ST26	-	18.2	23.09
193	Klebsiella grimontii	SACU	32948	ST186	-	19.64	23.45	This strain carries yphG but the nucleotide identity (~87%) is lower than that found in K. pneumoniae strains (~99% identity to the query).
194	Klebsiella pneumoniae	SACU	32949	ST48	-	19.07	23.08
195	Klebsiella pneumoniae	SACU	32956	ST187-1LV	-	18.4	23.05
196	Klebsiella pneumoniae	SACU	32995	ST307	-	17.39	23.02
197	Klebsiella pneumoniae	SACU	33318	ST461	-	17.66	23.07
198	Klebsiella pneumoniae	SACU	33365	ST323-2LV	-	18.54	23.08
199	Klebsiella pneumoniae	SACU	33416	ST443	-	18.06	23.04
200	Klebsiella pneumoniae	SACU	33434	ST16	-	18.2	22.99
201	Klebsiella pneumoniae	SACU	33436	ST2655-1LV	-	17.57	23.02
202	Klebsiella pneumoniae	SACU	33466	ST307-1LV	-	17.58	22.98
203	Klebsiella variicola subsp. variicola	SACU	33501	ST1339-1LV	-	-	22.96
204	Klebsiella pneumoniae	SACU	33503	ST307	-	16.94	22.9
205	Klebsiella pneumoniae	SACU	33509	ST193	-	17.6	23.04
206	Klebsiella michiganensis	SACU	33521	NEW	-	-	22.74
207	Klebsiella variicola subsp. variicola	SACU	33529	ST365-2LV	-	-	22.98
208	Klebsiella pneumoniae	SACU	33567	ST307	-	17.92	23.05
209	Klebsiella pneumoniae	SACU	33590	ST857	-	17.59	22.88
210	Klebsiella pneumoniae	SACU	33644	ST584	-	18.39	23.01
211	Klebsiella pneumoniae	SACU	33650	ST1958	-	18.82	23.46
212	Klebsiella pneumoniae	SACU	33751	ST3192-1LV	-	18.19	23.49
213	Klebsiella aerogenes	SACU	33767	ST103	-	-	23.18
214	Klebsiella pneumoniae	SACU	33802	ST1588	-	17.06	23.33
215	Klebsiella pneumoniae	SACU	33993	ST1322	-	17.84	23.35
216	Klebsiella pneumoniae	SACU	34008	ST449	-	19.15	23.48
217	Klebsiella pneumoniae	SACU	34119	ST3038	-	19.05	23.32
218	Klebsiella pneumoniae	SACU	34173	ST985	-	19.29	23.36
219	Klebsiella pneumoniae	SACU	34191	ST405	-	19.74	23.5
220	Klebsiella pneumoniae	SACU	37119	ST542	-	-	23.11	BLASTn requiring a hit covering ≥75% of yphG length did not find a match. However, requiring only ≥25% length does return a hit (albeit only ~73% nucleotide identity) so there seems to be some partial match with low identity.
