# Supplementary material for: Clonal expansion and rapid characterization of Klebsiella pneumoniae ST1788, an otherwise uncommon strain spreading in Wales, UK
Source: Microb Genom. 2023 Sep 5;9(9):001104. doi: 10.1099/mgen.0.001104 (PMC10569728; doi:10.1099/mgen.0.001104)
Supplement: Supplementary material 4 [file mgen-9-1104-s004.xlsx]

## Sheet: Screening samples
#	Sample type	Patient Code	Location	Positive screen?	Screening method	ST1788?	Klebsiella pneumoniae (Standard screen)	SACU collection	ARGENT ST	ARGENT AMR	PCR tested by	PCR tested on	04677 PCR (Ct)	yhpG PCR (Ct)	GFP PCR (Ct)	Growth on MHB + ABs @24h	Growth on MHB + ABs @48h	PCR tested by	PCR tested on	04677 PCR (Ct)	yhpG PCR (Ct)	GFP PCR (Ct)	Klebsiella pneumoniae (Enhanced screen)	SACU collection	ARGENT ST	ARGENT AMR
1	STOOL		Hospital B	-	-	-	NOT isolated	-	-	-	-	-	-	-	-	POSITIVE	POSITIVE	MM	2021-10-28	x	x	23.29	NOT isolated	-	-	-
2	URINE		Hospital B	-	-	-	NOT isolated	-	-	-	-	-	-	-	-	NEGATIVE	NEGATIVE	-	-	-	-	-	NOT isolated	-	-	-
3	URINE		Hospital B	-	-	-	NOT isolated	-	-	-	-	-	-	-	-	NEGATIVE	NEGATIVE	-	-	-	-	-	NOT isolated	-	-	-
4	STOOL		Hospital B	-	-	-	NOT isolated	-	-	-	-	-	-	-	-	NEGATIVE	NEGATIVE	-	-	-	-	-	NOT isolated	-	-	-
5	URINE		Hospital B	-	-	-	NOT isolated	-	-	-	-	-	-	-	-	NEGATIVE	NEGATIVE	-	-	-	-	-	NOT isolated	-	-	-
6	RECTAL SWAB (charcoal)		Hospital B	-	-	-	NOT isolated	-	-	-	-	-	-	-	-	NEGATIVE	NEGATIVE	-	-	-	-	-	NOT isolated	-	-	-
7	URINE		Hospital B	-	-	-	NOT isolated	-	-	-	-	-	-	-	-	NEGATIVE	NEGATIVE	-	-	-	-	-	NOT isolated	-	-	-
8	STOOL		Hospital B	-	-	-	NOT isolated	-	-	-	-	-	-	-	-	NEGATIVE	NEGATIVE	-	-	-	-	-	NOT isolated	-	-	-
9	URINE		Hospital B	-	-	-	NOT isolated	-	-	-	-	-	-	-	-	NEGATIVE	NEGATIVE	-	-	-	-	-	NOT isolated	-	-	-
10	STOOL		Hospital B	-	-	-	NOT isolated	-	-	-	-	-	-	-	-	NEGATIVE	NEGATIVE	-	-	-	-	-	NOT isolated	-	-	-
11	URINE		Hospital B	-	-	-	NOT isolated	-	-	-	-	-	-	-	-	NEGATIVE	NEGATIVE	-	-	-	-	-	NOT isolated	-	-	-
12	STOOL		Hospital B	-	-	-	NOT isolated	-	-	-	-	-	-	-	-	NEGATIVE	POSITIVE	MM	2021-10-28	x	x	23.17	NOT isolated	-	-	-
13	URINE		Hospital B	-	-	-	NOT isolated	-	-	-	-	-	-	-	-	NEGATIVE	NEGATIVE	-	-	-	-	-	NOT isolated	-	-	-
14	STOOL		Hospital B	-	-	-	NOT isolated	-	-	-	-	-	-	-	-	NEGATIVE	POSITIVE	MM	2021-10-28	x	x	23.2	NOT isolated	-	-	-
15	STOOL		Hospital B	-	-	-	NOT isolated	-	-	-	-	-	-	-	-	NEGATIVE	NEGATIVE	-	-	-	-	-	NOT isolated	-	-	-
16	URINE		Hospital B	-	-	-	NOT isolated	-	-	-	-	-	-	-	-	NEGATIVE	NEGATIVE	-	-	-	-	-	NOT isolated	-	-	-
17	URINE		Hospital B	-	-	-	NOT isolated	-	-	-	-	-	-	-	-	NEGATIVE	NEGATIVE	-	-	-	-	-	NOT isolated	-	-	-
18	URINE		Hospital B	-	-	-	NOT isolated	-	-	-	-	-	-	-	-	NEGATIVE	NEGATIVE	-	-	-	-	-	NOT isolated	-	-	-
19	STOOL		Hospital B	yes	Enhanced	no	NOT isolated	-	-	-	-	-	-	-	-	POSITIVE	POSITIVE	MM	2021-10-28	x	x	23.11	ISOLATED	37119	542	SHV-172
20	STOOL		Hospital B	-	-	-	NOT isolated	-	-	-	-	-	-	-	-	NEGATIVE	POSITIVE	MM	2021-10-28	x	x	23.21	NOT isolated	-	-	-
21	STOOL		Hospital B	-	-	-	NOT isolated	-	-	-	-	-	-	-	-	NEGATIVE	NEGATIVE	-	-	-	-	-	NOT isolated	-	-	-
22	URINE		Hospital B	-	-	-	NOT isolated	-	-	-	-	-	-	-	-	NEGATIVE	NEGATIVE	-	-	-	-	-	NOT isolated	-	-	-
23	URINE		Hospital B	-	-	-	NOT isolated	-	-	-	-	-	-	-	-	NEGATIVE	NEGATIVE	-	-	-	-	-	NOT isolated	-	-	-
24	URINE		Hospital B	-	-	-	NOT isolated	-	-	-	-	-	-	-	-	NEGATIVE	NEGATIVE	-	-	-	-	-	NOT isolated	-	-	-
25	STOOL		Hospital B	-	-	-	NOT isolated	-	-	-	-	-	-	-	-	NEGATIVE	NEGATIVE	-	-	-	-	-	NOT isolated	-	-	-
26	STOOL		Hospital B	-	-	-	NOT isolated	-	-	-	-	-	-	-	-	NEGATIVE	NEGATIVE	-	-	-	-	-	NOT isolated	-	-	-
27	URINE		Hospital B	-	-	-	NOT isolated	-	-	-	-	-	-	-	-	NEGATIVE	NEGATIVE	-	-	-	-	-	NOT isolated	-	-	-
28	URINE		Hospital B	-	-	-	NOT isolated	-	-	-	-	-	-	-	-	NEGATIVE	NEGATIVE	-	-	-	-	-	NOT isolated	-	-	-
29	STOOL		Hospital B	-	-	-	NOT isolated	-	-	-	-	-	-	-	-	NEGATIVE	NEGATIVE	-	-	-	-	-	NOT isolated	-	-	-
30	RECTAL SWAB (charcoal)		Hospital B	-	-	-	NOT isolated	-	-	-	-	-	-	-	-	NEGATIVE	NEGATIVE	-	-	-	-	-	NOT isolated	-	-	-
31	RECTAL SWAB (charcoal)		Hospital B	yes	Standard	no	ISOLATED	36851	870	SHV-1	MM	2022-02-01	x	18.62	22.62	NEGATIVE	NEGATIVE	-	-	-	-	-	NOT isolated	-	-	-
32	RECTAL SWAB (charcoal)		Hospital B	-	-	-	NOT isolated	-	-	-	-	-	-	-	-	NEGATIVE	NEGATIVE	-	-	-	-	-	NOT isolated	-	-	-
33	RECTAL SWAB (charcoal)		Hospital B	-	-	-	NOT isolated	-	-	-	-	-	-	-	-	NEGATIVE	NEGATIVE	-	-	-	-	-	NOT isolated	-	-	-
34	RECTAL SWAB (charcoal)		Hospital B	yes	Enhanced (CLED only)	no	NOT isolated	-	-	-	-	-	-	-	-	POSITIVE	POSITIVE	MM	2021-11-04	x	29.92	23.39	ISOLATED (CLED only)	37118	834	SHV-1
35	RECTAL SWAB (charcoal)		Hospital B	-	-	-	NOT isolated	-	-	-	-	-	-	-	-	NEGATIVE	NEGATIVE	-	-	-	-	-	NOT isolated	-	-	-
36	RECTAL SWAB (dry)	415	Hospital C	yes	Standard	yes	ISOLATED	36889	1788	TEM-1 + SHV-101 + CTX-M-15 + OXA-1	MM	2022-02-01	17.16	17.85	22.58	NEGATIVE	NEGATIVE	-	-	-	-	-	NOT isolated	-	-	-
37	URINE	415	Hospital C	yes	Standard	yes	ISOLATED	37121	1788	TEM-1 + SHV-101 + CTX-M-15 + OXA-1	MM	2022-02-16	19.68	20.9	22.81	NEGATIVE	POSITIVE	MM	2021-10-28	31.98	34.92	23.17	NOT isolated	-	-	-
38	STOOL		Hospital B	-	-	-	NOT isolated	-	-	-	-	-	-	-	-	NEGATIVE	POSITIVE	MM	2021-10-28	x	x	23.12	NOT isolated	-	-	-
39	URINE		Hospital B	-	-	-	NOT isolated	-	-	-	-	-	-	-	-	NEGATIVE	NEGATIVE	-	-	-	-	-	NOT isolated	-	-	-
40	STOOL		Hospital B	-	-	-	NOT isolated	-	-	-	-	-	-	-	-	NEGATIVE	NEGATIVE	-	-	-	-	-	NOT isolated	-	-	-
41	URINE		Hospital B	-	-	-	NOT isolated	-	-	-	-	-	-	-	-	NEGATIVE	NEGATIVE	-	-	-	-	-	NOT isolated	-	-	-
42	STOOL		Hospital B	-	-	-	NOT isolated	-	-	-	-	-	-	-	-	NEGATIVE	NEGATIVE	-	-	-	-	-	NOT isolated	-	-	-
43	URINE		Hospital B	-	-	-	NOT isolated	-	-	-	-	-	-	-	-	NEGATIVE	NEGATIVE	-	-	-	-	-	NOT isolated	-	-	-
44	URINE		Hospital B	-	-	-	NOT isolated	-	-	-	-	-	-	-	-	NEGATIVE	NEGATIVE	-	-	-	-	-	NOT isolated	-	-	-
45	STOOL		Hospital B	-	-	-	NOT isolated	-	-	-	-	-	-	-	-	POSITIVE	POSITIVE	MM	2021-10-28	x	x	23.12	NOT isolated	-	-	-
46	URINE		Hospital B	-	-	-	NOT isolated	-	-	-	-	-	-	-	-	NEGATIVE	NEGATIVE	-	-	-	-	-	NOT isolated	-	-	-
47	STOOL		Hospital B	-	-	-	NOT isolated	-	-	-	-	-	-	-	-	NEGATIVE	NEGATIVE	-	-	-	-	-	NOT isolated	-	-	-
48	RECTAL SWAB (charcoal)		Hospital B	-	-	-	NOT isolated	-	-	-	-	-	-	-	-	NEGATIVE	NEGATIVE	-	-	-	-	-	NOT isolated	-	-	-
49	URINE		Hospital B	-	-	-	NOT isolated	-	-	-	-	-	-	-	-	NEGATIVE	NEGATIVE	-	-	-	-	-	NOT isolated	-	-	-
50	STOOL		Hospital B	-	-	-	NOT isolated	-	-	-	-	-	-	-	-	NEGATIVE	NEGATIVE	-	-	-	-	-	NOT isolated	-	-	-
51	URINE		Hospital B	-	-	-	NOT isolated	-	-	-	-	-	-	-	-	NEGATIVE	NEGATIVE	-	-	-	-	-	NOT isolated	-	-	-
52	STOOL		Hospital B	-	-	-	NOT isolated	-	-	-	-	-	-	-	-	NEGATIVE	NEGATIVE	-	-	-	-	-	NOT isolated	-	-	-
53	URINE		Hospital B	-	-	-	NOT isolated	-	-	-	-	-	-	-	-	NEGATIVE	NEGATIVE	-	-	-	-	-	NOT isolated	-	-	-
54	STOOL		Hospital B	-	-	-	NOT isolated	-	-	-	-	-	-	-	-	NEGATIVE	NEGATIVE	-	-	-	-	-	NOT isolated	-	-	-
55	URINE		Hospital B	-	-	-	NOT isolated	-	-	-	-	-	-	-	-	NEGATIVE	NEGATIVE	-	-	-	-	-	NOT isolated	-	-	-
56	STOOL		Hospital B	-	-	-	NOT isolated	-	-	-	-	-	-	-	-	POSITIVE	POSITIVE	MM	2021-10-28	x	x	23.33	NOT isolated	-	-	-
57	URINE		Hospital B	-	-	-	NOT isolated	-	-	-	-	-	-	-	-	NEGATIVE	NEGATIVE	-	-	-	-	-	NOT isolated	-	-	-
58	URINE		Hospital B	-	-	-	NOT isolated	-	-	-	-	-	-	-	-	NEGATIVE	NEGATIVE	-	-	-	-	-	NOT isolated	-	-	-
59	URINE		Hospital B	-	-	-	NOT isolated	-	-	-	-	-	-	-	-	NEGATIVE	NEGATIVE	-	-	-	-	-	NOT isolated	-	-	-
60	URINE		Hospital B	-	-	-	NOT isolated	-	-	-	-	-	-	-	-	NEGATIVE	NEGATIVE	-	-	-	-	-	NOT isolated	-	-	-
61	URINE		Hospital B	-	-	-	NOT isolated	-	-	-	-	-	-	-	-	NEGATIVE	NEGATIVE	-	-	-	-	-	NOT isolated	-	-	-
62	RECTAL SWAB (charcoal)		Hospital B	-	-	-	NOT isolated	-	-	-	-	-	-	-	-	NEGATIVE	NEGATIVE	-	-	-	-	-	NOT isolated	-	-	-
63	RECTAL SWAB (charcoal)		Hospital B	-	-	-	NOT isolated	-	-	-	-	-	-	-	-	NEGATIVE	POSITIVE	MM	2021-10-28	x	x	23.16	NOT isolated	-	-	-
64	RECTAL SWAB (charcoal)		Hospital B	yes	Standard	no	ISOLATED	36901	834	TEM-1 + SHV-12	MM	2022-02-01	x	18.63	22.67	POSITIVE	POSITIVE	MM	2021-10-28	x	32.13	23.29	NOT isolated	-	-	-
65	RECTAL SWAB (charcoal)		Hospital B	-	-	-	NOT isolated	-	-	-	-	-	-	-	-	POSITIVE	POSITIVE	MM	2021-10-28	x	x	23.16	NOT isolated	-	-	-
66	RECTAL SWAB (charcoal)		Hospital B	-	-	-	NOT isolated	-	-	-	-	-	-	-	-	POSITIVE	POSITIVE	MM	2021-10-28	x	34.02	23.22	NOT isolated	-	-	-
67	RECTAL SWAB (charcoal)		Hospital B	-	-	-	NOT isolated	-	-	-	-	-	-	-	-	POSITIVE	POSITIVE	MM	2021-10-28	x	31.13	23.16	NOT isolated	-	-	-
68	RECTAL SWAB (charcoal)		Hospital B	-	-	-	NOT isolated	-	-	-	-	-	-	-	-	NEGATIVE	NEGATIVE	-	-	-	-	-	NOT isolated	-	-	-
69	RECTAL SWAB (charcoal)		Hospital B	-	-	-	NOT isolated	-	-	-	-	-	-	-	-	NEGATIVE	NEGATIVE	-	-	-	-	-	NOT isolated	-	-	-
70	RECTAL SWAB (charcoal)		Hospital B	-	-	-	NOT isolated	-	-	-	-	-	-	-	-	NEGATIVE	POSITIVE	MM	2021-10-28	x	x	23.38	NOT isolated	-	-	-
71	RECTAL SWAB (charcoal)		Hospital B	-	-	-	NOT isolated	-	-	-	-	-	-	-	-	NEGATIVE	POSITIVE	MM	2021-10-28	x	x	23.2	NOT isolated	-	-	-
72	RECTAL SWAB (charcoal)		Hospital B	-	-	-	NOT isolated	-	-	-	-	-	-	-	-	NEGATIVE	POSITIVE	MM	2021-10-28	x	x	23.13	NOT isolated	-	-	-
73	RECTAL SWAB (charcoal)		Hospital B	-	-	-	NOT isolated	-	-	-	-	-	-	-	-	NEGATIVE	NEGATIVE	-	-	-	-	-	NOT isolated	-	-	-
74	RECTAL SWAB (charcoal)		Hospital B	-	-	-	NOT isolated	-	-	-	-	-	-	-	-	NEGATIVE	POSITIVE	MM	2021-10-29	x	x	23.15	NOT isolated	-	-	-
75	RECTAL SWAB (charcoal)		Hospital B	-	-	-	NOT isolated	-	-	-	-	-	-	-	-	NEGATIVE	NEGATIVE	-	-	-	-	-	NOT isolated	-	-	-
76	RECTAL SWAB (charcoal)		Hospital B	-	-	-	NOT isolated	-	-	-	-	-	-	-	-	NEGATIVE	POSITIVE	MM	2021-10-29	x	x	23.22	NOT isolated	-	-	-
77	RECTAL SWAB (charcoal)		Hospital B	-	-	-	NOT isolated	-	-	-	-	-	-	-	-	NEGATIVE	POSITIVE	MM	2021-10-29	x	37.45	23.1	NOT isolated	-	-	-
78	RECTAL SWAB (charcoal)		Hospital B	-	-	-	NOT isolated	-	-	-	-	-	-	-	-	NEGATIVE	NEGATIVE	-	-	-	-	-	NOT isolated	-	-	-
79	RECTAL SWAB (charcoal)		Hospital B	-	-	-	NOT isolated	-	-	-	-	-	-	-	-	NEGATIVE	NEGATIVE	-	-	-	-	-	NOT isolated	-	-	-
80	RECTAL SWAB (charcoal)		Hospital B	-	-	-	NOT isolated	-	-	-	-	-	-	-	-	NEGATIVE	NEGATIVE	-	-	-	-	-	NOT isolated	-	-	-
81	STOOL		Hospital B	-	-	-	NOT isolated	-	-	-	-	-	-	-	-	POSITIVE	POSITIVE	MM	2021-10-29	x	x	23.1	NOT isolated	-	-	-
82	URINE		Hospital B	-	-	-	NOT isolated	-	-	-	-	-	-	-	-	NEGATIVE	NEGATIVE	-	-	-	-	-	NOT isolated	-	-	-
83	STOOL		Hospital B	-	-	-	NOT isolated	-	-	-	-	-	-	-	-	NEGATIVE	NEGATIVE	-	-	-	-	-	NOT isolated	-	-	-
84	URINE		Hospital B	-	-	-	NOT isolated	-	-	-	-	-	-	-	-	NEGATIVE	NEGATIVE	-	-	-	-	-	NOT isolated	-	-	-
85	STOOL		Hospital B	-	-	-	NOT isolated	-	-	-	-	-	-	-	-	NEGATIVE	NEGATIVE	-	-	-	-	-	NOT isolated	-	-	-
86	URINE		Hospital B	-	-	-	NOT isolated	-	-	-	-	-	-	-	-	NEGATIVE	NEGATIVE	-	-	-	-	-	NOT isolated	-	-	-
87	URINE		Hospital B	-	-	-	NOT isolated	-	-	-	-	-	-	-	-	NEGATIVE	NEGATIVE	-	-	-	-	-	NOT isolated	-	-	-
88	URINE		Hospital B	-	-	-	NOT isolated	-	-	-	-	-	-	-	-	NEGATIVE	POSITIVE	MM	2021-10-29	x	x	23.24	NOT isolated	-	-	-
89	STOOL		Hospital B	-	-	-	NOT isolated	-	-	-	-	-	-	-	-	NEGATIVE	NEGATIVE	-	-	-	-	-	NOT isolated	-	-	-
90	RECTAL SWAB (charcoal)		Hospital C	-	-	-	NOT isolated	-	-	-	-	-	-	-	-	POSITIVE	POSITIVE	MM	2021-10-29	x	x	23.19	NOT isolated	-	-	-
91	RECTAL SWAB (charcoal)		Hospital C	-	-	-	NOT isolated	-	-	-	-	-	-	-	-	POSITIVE	POSITIVE	MM	2021-10-29	x	34.3	23.11	NOT isolated	-	-	-
92	STOOL		Hospital B	-	-	-	NOT isolated	-	-	-	-	-	-	-	-	NEGATIVE	NEGATIVE	-	-	-	-	-	NOT isolated	-	-	-
93	URINE		Hospital C	-	-	-	NOT isolated	-	-	-	-	-	-	-	-	NEGATIVE	NEGATIVE	-	-	-	-	-	NOT isolated	-	-	-
94	RECTAL SWAB (charcoal)	440	Hospital C	-	-	-	NOT isolated	-	-	-	-	-	-	-	-	POSITIVE	POSITIVE	MM	2021-10-29	x	x	23.1	NOT isolated	-	-	-
95	URINE	440	Hospital C	-	-	-	NOT isolated	-	-	-	-	-	-	-	-	NEGATIVE	NEGATIVE	-	-	-	-	-	NOT isolated	-	-	-
96	URINE		Hospital C	-	-	-	NOT isolated	-	-	-	-	-	-	-	-	POSITIVE	POSITIVE	MM	2021-10-29	x	x	23.27	NOT isolated	-	-	-
97	URINE		Hospital C	-	-	-	NOT isolated	-	-	-	-	-	-	-	-	NEGATIVE	NEGATIVE	-	-	-	-	-	NOT isolated	-	-	-
98	URINE		Hospital C	-	-	-	NOT isolated	-	-	-	-	-	-	-	-	NEGATIVE	NEGATIVE	-	-	-	-	-	NOT isolated	-	-	-
99	URINE		Hospital C	-	-	-	NOT isolated	-	-	-	-	-	-	-	-	NEGATIVE	NEGATIVE	-	-	-	-	-	NOT isolated	-	-	-
100	URINE		Hospital C	-	-	-	NOT isolated	-	-	-	-	-	-	-	-	NEGATIVE	NEGATIVE	-	-	-	-	-	NOT isolated	-	-	-
101	URINE		Hospital C	-	-	-	NOT isolated	-	-	-	-	-	-	-	-	NEGATIVE	NEGATIVE	-	-	-	-	-	NOT isolated	-	-	-
102	URINE		Hospital C	-	-	-	NOT isolated	-	-	-	-	-	-	-	-	NEGATIVE	NEGATIVE	-	-	-	-	-	NOT isolated	-	-	-
103	URINE		Hospital C	-	-	-	NOT isolated	-	-	-	-	-	-	-	-	NEGATIVE	NEGATIVE	-	-	-	-	-	NOT isolated	-	-	-
104	URINE	415	Hospital C	-	-	-	NOT isolated	-	-	-	-	-	-	-	-	NEGATIVE	NEGATIVE	-	-	-	-	-	NOT isolated	-	-	-
105	URINE		Hospital C	-	-	-	NOT isolated	-	-	-	-	-	-	-	-	NEGATIVE	NEGATIVE	-	-	-	-	-	NOT isolated	-	-	-
106	URINE		Hospital B	-	-	-	NOT isolated	-	-	-	-	-	-	-	-	NEGATIVE	NEGATIVE	-	-	-	-	-	NOT isolated	-	-	-
107	URINE		Hospital C	-	-	-	NOT isolated	-	-	-	-	-	-	-	-	NEGATIVE	NEGATIVE	-	-	-	-	-	NOT isolated	-	-	-
108	URINE		Hospital C	-	-	-	NOT isolated	-	-	-	-	-	-	-	-	NEGATIVE	NEGATIVE	-	-	-	-	-	NOT isolated	-	-	-
109	URINE		Hospital C	-	-	-	NOT isolated	-	-	-	-	-	-	-	-	NEGATIVE	NEGATIVE	-	-	-	-	-	NOT isolated	-	-	-
110	URINE		Hospital C	-	-	-	NOT isolated	-	-	-	-	-	-	-	-	NEGATIVE	NEGATIVE	-	-	-	-	-	NOT isolated	-	-	-
111	URINE		Hospital C	-	-	-	NOT isolated	-	-	-	-	-	-	-	-	NEGATIVE	NEGATIVE	-	-	-	-	-	NOT isolated	-	-	-
112	URINE		Hospital B	-	-	-	NOT isolated	-	-	-	-	-	-	-	-	NEGATIVE	NEGATIVE	-	-	-	-	-	NOT isolated	-	-	-
113	URINE		Hospital C	-	-	-	NOT isolated	-	-	-	-	-	-	-	-	NEGATIVE	NEGATIVE	-	-	-	-	-	NOT isolated	-	-	-
114	URINE		Hospital C	-	-	-	NOT isolated	-	-	-	-	-	-	-	-	NEGATIVE	NEGATIVE	-	-	-	-	-	NOT isolated	-	-	-
115	URINE		Hospital C	-	-	-	NOT isolated	-	-	-	-	-	-	-	-	NEGATIVE	NEGATIVE	-	-	-	-	-	NOT isolated	-	-	-
116	URINE		Hospital C	-	-	-	NOT isolated	-	-	-	-	-	-	-	-	POSITIVE	POSITIVE	MM	2021-10-29	x	x	23.2	NOT isolated	-	-	-
117	URINE		Hospital C	-	-	-	NOT isolated	-	-	-	-	-	-	-	-	NEGATIVE	NEGATIVE	-	-	-	-	-	NOT isolated	-	-	-
118	URINE		Hospital B	-	-	-	NOT isolated	-	-	-	-	-	-	-	-	NEGATIVE	NEGATIVE	-	-	-	-	-	NOT isolated	-	-	-
119	URINE		Hospital C	-	-	-	NOT isolated	-	-	-	-	-	-	-	-	NEGATIVE	NEGATIVE	-	-	-	-	-	NOT isolated	-	-	-
120	URINE		Hospital C	-	-	-	NOT isolated	-	-	-	-	-	-	-	-	NEGATIVE	NEGATIVE	-	-	-	-	-	NOT isolated	-	-	-
121	URINE		Hospital C	-	-	-	NOT isolated	-	-	-	-	-	-	-	-	POSITIVE	POSITIVE	MM	2021-10-29	x	x	23.13	NOT isolated	-	-	-
122	STOOL		Hospital B	-	-	-	NOT isolated	-	-	-	-	-	-	-	-	NEGATIVE	NEGATIVE	-	-	-	-	-	NOT isolated	-	-	-
123	RECTAL SWAB (charcoal)		Hospital C	-	-	-	NOT isolated	-	-	-	-	-	-	-	-	POSITIVE	POSITIVE	MM	2021-10-29	x	x	23.16	NOT isolated	-	-	-
124	RECTAL SWAB (charcoal)		Hospital C	-	-	-	NOT isolated	-	-	-	-	-	-	-	-	NEGATIVE	NEGATIVE	-	-	-	-	-	NOT isolated	-	-	-
125	RECTAL SWAB (charcoal)		Hospital C	-	-	-	NOT isolated	-	-	-	-	-	-	-	-	NEGATIVE	NEGATIVE	-	-	-	-	-	NOT isolated	-	-	-
126	RECTAL SWAB (charcoal)		Hospital C	-	-	-	NOT isolated	-	-	-	-	-	-	-	-	POSITIVE	POSITIVE	MM	2021-10-29	x	35.51	23.19	NOT isolated	-	-	-
127	RECTAL SWAB (charcoal)		Hospital C	-	-	-	NOT isolated	-	-	-	-	-	-	-	-	POSITIVE	POSITIVE	MM	2021-10-29	x	x	23.13	NOT isolated	-	-	-
128	RECTAL SWAB (charcoal)		Hospital C	-	-	-	NOT isolated	-	-	-	-	-	-	-	-	NEGATIVE	NEGATIVE	-	-	-	-	-	NOT isolated	-	-	-
129	RECTAL SWAB (charcoal)		Hospital C	-	-	-	NOT isolated	-	-	-	-	-	-	-	-	NEGATIVE	NEGATIVE	-	-	-	-	-	NOT isolated	-	-	-
130	RECTAL SWAB (charcoal)		Hospital C	-	-	-	NOT isolated	-	-	-	-	-	-	-	-	NEGATIVE	NEGATIVE	-	-	-	-	-	NOT isolated	-	-	-
131	RECTAL SWAB (charcoal)		Hospital C	-	-	-	NOT isolated	-	-	-	-	-	-	-	-	POSITIVE	POSITIVE	MM	2021-10-29	x	30.06	23.21	NOT isolated	-	-	-
132	RECTAL SWAB (charcoal)		Hospital C	-	-	-	NOT isolated	-	-	-	-	-	-	-	-	POSITIVE	POSITIVE	MM	2021-10-29	x	34.02	23.05	NOT isolated	-	-	-
133	RECTAL SWAB (charcoal)		Hospital C	yes	Enhanced (CLED)	no	NOT isolated	-	-	-	-	-	-	-	-	POSITIVE	POSITIVE	MM	2021-10-29	x	34.07	23.26	ISOLATED (CLED only)	37120	23	SHV-190
134	RECTAL SWAB (charcoal)		Hospital C	-	-	-	NOT isolated	-	-	-	-	-	-	-	-	POSITIVE	POSITIVE	MM	2021-10-29	x	x	23.16	NOT isolated	-	-	-
135	RECTAL SWAB (charcoal)		Hospital C	-	-	-	NOT isolated	-	-	-	-	-	-	-	-	POSITIVE	POSITIVE	MM	2021-10-29	x	x	23.09	NOT isolated	-	-	-
136	RECTAL SWAB (charcoal)		Hospital C	-	-	-	NOT isolated	-	-	-	-	-	-	-	-	POSITIVE	POSITIVE	MM	2021-10-29	x	27.28	23.04	NOT isolated	-	-	-
137	RECTAL SWAB (charcoal)	439	Hospital C	yes	Enhanced (PCR only)	yes	NOT isolated	-	-	-	-	-	-	-	-	POSITIVE	POSITIVE	LT	2021-11-03	22.63	23.34	23.19	NOT isolated	-	-	-
138	RECTAL SWAB (charcoal)		Hospital C	-	-	-	NOT isolated	-	-	-	-	-	-	-	-	NEGATIVE	NEGATIVE	-	-	-	-	-	NOT isolated	-	-	-
139	RECTAL SWAB (charcoal)		Hospital C	-	-	-	NOT isolated	-	-	-	-	-	-	-	-	NEGATIVE	NEGATIVE	-	-	-	-	-	NOT isolated	-	-	-
140	RECTAL SWAB (charcoal)		Hospital C	-	-	-	NOT isolated	-	-	-	-	-	-	-	-	NEGATIVE	NEGATIVE	-	-	-	-	-	NOT isolated	-	-	-
141	RECTAL SWAB (charcoal)		Hospital C	-	-	-	NOT isolated	-	-	-	-	-	-	-	-	POSITIVE	POSITIVE	LT	2021-11-03	x	x	23.09	NOT isolated	-	-	-
142	RECTAL SWAB (charcoal)		Hospital C	-	-	-	NOT isolated	-	-	-	-	-	-	-	-	NEGATIVE	POSITIVE	LT	2021-11-03	x	x	23.12	NOT isolated	-	-	-
143	RECTAL SWAB (charcoal)		Hospital B	-	-	-	NOT isolated	-	-	-	-	-	-	-	-	NEGATIVE	NEGATIVE	-	-	-	-	-	NOT isolated	-	-	-
144	RECTAL SWAB (charcoal)		Hospital C	-	-	-	NOT isolated	-	-	-	-	-	-	-	-	NEGATIVE	NEGATIVE	-	-	-	-	-	NOT isolated	-	-	-
145	RECTAL SWAB (charcoal)		Hospital C	-	-	-	NOT isolated	-	-	-	-	-	-	-	-	NEGATIVE	POSITIVE	LT	2021-11-03	x	x	23.08	NOT isolated	-	-	-
146	RECTAL SWAB (charcoal)		Hospital C	-	-	-	NOT isolated	-	-	-	-	-	-	-	-	POSITIVE	POSITIVE	LT	2021-11-03	x	x	23.11	NOT isolated	-	-	-
147	RECTAL SWAB (charcoal)		Hospital C	-	-	-	NOT isolated	-	-	-	-	-	-	-	-	NEGATIVE	POSITIVE	LT	2021-11-03	x	x	23.11	NOT isolated	-	-	-
148	RECTAL SWAB (charcoal)		Hospital C	-	-	-	NOT isolated	-	-	-	-	-	-	-	-	POSITIVE	POSITIVE	LT	2021-11-03	x	x	23.08	NOT isolated	-	-	-
149	RECTAL SWAB (charcoal)		Hospital C	-	-	-	NOT isolated	-	-	-	-	-	-	-	-	NEGATIVE	POSITIVE	LT	2021-11-03	x	x	23.01	NOT isolated	-	-	-
150	RECTAL SWAB (charcoal)		Hospital C	-	-	-	NOT isolated	-	-	-	-	-	-	-	-	POSITIVE	POSITIVE	LT	2021-11-03	x	x	23.11	NOT isolated	-	-	-
151	RECTAL SWAB (charcoal)		Hospital C	-	-	-	NOT isolated	-	-	-	-	-	-	-	-	POSITIVE	POSITIVE	LT	2021-11-03	x	x	23.08	NOT isolated	-	-	-
152	RECTAL SWAB (charcoal)		Hospital C	-	-	-	NOT isolated	-	-	-	-	-	-	-	-	NEGATIVE	POSITIVE	LT	2021-11-03	x	x	23.08	NOT isolated	-	-	-
153	RECTAL SWAB (charcoal)		Hospital C	-	-	-	NOT isolated	-	-	-	-	-	-	-	-	NEGATIVE	NEGATIVE	-	-	-	-	-	NOT isolated	-	-	-
154	RECTAL SWAB (charcoal)		Hospital C	-	-	-	NOT isolated	-	-	-	-	-	-	-	-	NEGATIVE	NEGATIVE	-	-	-	-	-	NOT isolated	-	-	-
155	RECTAL SWAB (charcoal)		Hospital C	-	-	-	NOT isolated	-	-	-	-	-	-	-	-	POSITIVE	POSITIVE	LT	2021-11-03	x	32.6	23.22	NOT isolated	-	-	-
156	RECTAL SWAB (charcoal)		Hospital C	-	-	-	NOT isolated	-	-	-	-	-	-	-	-	NEGATIVE	POSITIVE	LT	2021-11-03	x	x	23.11	NOT isolated	-	-	-
157	RECTAL SWAB (charcoal)		Hospital B	-	-	-	NOT isolated	-	-	-	-	-	-	-	-	NEGATIVE	POSITIVE	LT	2021-11-03	x	x	23.12	NOT isolated	-	-	-
158	RECTAL SWAB (charcoal)		Hospital C	-	-	-	NOT isolated	-	-	-	-	-	-	-	-	POSITIVE	POSITIVE	LT	2021-11-03	x	x	22.99	NOT isolated	-	-	-
159	RECTAL SWAB (charcoal)		Hospital C	-	-	-	NOT isolated	-	-	-	-	-	-	-	-	NEGATIVE	POSITIVE	LT	2021-11-03	x	x	23.15	NOT isolated	-	-	-
160	RECTAL SWAB (charcoal)		Hospital C	-	-	-	NOT isolated	-	-	-	-	-	-	-	-	NEGATIVE	NEGATIVE	-	-	-	-	-	NOT isolated	-	-	-
161	RECTAL SWAB (charcoal)		Hospital C	-	-	-	NOT isolated	-	-	-	-	-	-	-	-	NEGATIVE	POSITIVE	LT	2021-11-03	x	x	23.14	NOT isolated	-	-	-
162	RECTAL SWAB (charcoal)		Hospital B	-	-	-	NOT isolated	-	-	-	-	-	-	-	-	NEGATIVE	POSITIVE	LT	2021-11-03	x	33.3	23.02	NOT isolated	-	-	-
163	RECTAL SWAB (charcoal)		Hospital C	-	-	-	NOT isolated	-	-	-	-	-	-	-	-	NEGATIVE	NEGATIVE	-	-	-	-	-	NOT isolated	-	-	-
164	RECTAL SWAB (charcoal)		Hospital C	-	-	-	NOT isolated	-	-	-	-	-	-	-	-	POSITIVE	POSITIVE	LT	2021-11-03	x	x	23.63	NOT isolated	-	-	-
165	RECTAL SWAB (charcoal)		Hospital C	-	-	-	NOT isolated	-	-	-	-	-	-	-	-	POSITIVE	POSITIVE	LT	2021-11-03	x	x	23.52	NOT isolated	-	-	-
166	RECTAL SWAB (charcoal)		Hospital C	-	-	-	NOT isolated	-	-	-	-	-	-	-	-	NEGATIVE	NEGATIVE	-	-	-	-	-	NOT isolated	-	-	-
167	RECTAL SWAB (charcoal)		Hospital C	-	-	-	NOT isolated	-	-	-	-	-	-	-	-	NEGATIVE	NEGATIVE	-	-	-	-	-	NOT isolated	-	-	-
168	RECTAL SWAB (charcoal)		Hospital C	-	-	-	NOT isolated	-	-	-	-	-	-	-	-	NEGATIVE	NEGATIVE	-	-	-	-	-	NOT isolated	-	-	-
169	RECTAL SWAB (charcoal)		Hospital C	-	-	-	NOT isolated	-	-	-	-	-	-	-	-	POSITIVE	POSITIVE	LT	2021-11-03	x	x	23.46	NOT isolated	-	-	-
170	RECTAL SWAB (charcoal)		Hospital C	-	-	-	NOT isolated	-	-	-	-	-	-	-	-	NEGATIVE	POSITIVE	LT	2021-11-03	x	x	23.51	NOT isolated	-	-	-
171	RECTAL SWAB (charcoal)		Hospital C	-	-	-	NOT isolated	-	-	-	-	-	-	-	-	NEGATIVE	POSITIVE	LT	2021-11-03	x	38.1	23.59	NOT isolated	-	-	-
172	RECTAL SWAB (charcoal)		Hospital C	-	-	-	NOT isolated	-	-	-	-	-	-	-	-	NEGATIVE	POSITIVE	LT	2021-11-03	x	x	23.6	NOT isolated	-	-	-
173	RECTAL SWAB (charcoal)		Hospital C	-	-	-	NOT isolated	-	-	-	-	-	-	-	-	NEGATIVE	POSITIVE	LT	2021-11-03	x	x	23.56	NOT isolated	-	-	-
174	RECTAL SWAB (charcoal)		Hospital C	-	-	-	NOT isolated	-	-	-	-	-	-	-	-	NEGATIVE	NEGATIVE	-	-	-	-	-	NOT isolated	-	-	-
175	RECTAL SWAB (charcoal)		Hospital C	-	-	-	NOT isolated	-	-	-	-	-	-	-	-	POSITIVE	POSITIVE	LT	2021-11-03	x	x	23.43	NOT isolated	-	-	-
176	RECTAL SWAB (charcoal)		Hospital C	-	-	-	NOT isolated	-	-	-	-	-	-	-	-	NEGATIVE	NEGATIVE	-	-	-	-	-	NOT isolated	-	-	-
177	RECTAL SWAB (charcoal)	415	Hospital C	yes	Enhanced	yes	NOT isolated	-	-	-	-	-	-	-	-	POSITIVE	POSITIVE	LT	2021-11-03	20.34	21.52	23.57	ISOLATED	37121	1788	TEM-1 + SHV-101 + CTX-M-15 + OXA-1
178	RECTAL SWAB (charcoal)		Hospital C	yes	Standard	no	ISOLATED	37065	513	TEM-1 + SHV-187 + CTX-M-15	MM	2022-02-01	x	18.15	22.7	POSITIVE	POSITIVE	LT	2021-11-03	x	33.22	23.47	NOT isolated	-	-	-
179	RECTAL SWAB (dry)		Hospital C	-	-	-	NOT isolated	-	-	-	-	-	-	-	-	NEGATIVE	NEGATIVE	-	-	-	-	-	NOT isolated	-	-	-
180	URINE		Hospital B	-	-	-	NOT isolated	-	-	-	-	-	-	-	-	NEGATIVE	NEGATIVE	-	-	-	-	-	NOT isolated	-	-	-
181	URINE		Hospital B	-	-	-	NOT isolated	-	-	-	-	-	-	-	-	NEGATIVE	NEGATIVE	-	-	-	-	-	NOT isolated	-	-	-
182	URINE		Hospital B	-	-	-	NOT isolated	-	-	-	-	-	-	-	-	NEGATIVE	NEGATIVE	-	-	-	-	-	NOT isolated	-	-	-
183	RECTAL SWAB (charcoal)		Hospital B	-	-	-	NOT isolated	-	-	-	-	-	-	-	-	NEGATIVE	NEGATIVE	-	-	-	-	-	NOT isolated	-	-	-
184	URINE		Hospital B	-	-	-	NOT isolated	-	-	-	-	-	-	-	-	NEGATIVE	NEGATIVE	-	-	-	-	-	NOT isolated	-	-	-
185	URINE		Hospital B	-	-	-	NOT isolated	-	-	-	-	-	-	-	-	NEGATIVE	NEGATIVE	-	-	-	-	-	NOT isolated	-	-	-
186	URINE	438	Hospital C	yes	Standard & Enhanced	yes	ISOLATED	37114	1788	TEM-1 + SHV-101 + CTX-M-15 + OXA-1	MM	2022-02-01	16.72	17.36	22.54	POSITIVE	POSITIVE	LT	2021-11-03	24.2	25.85	23.51	ISOLATED	37326	1788	TEM-1 + SHV-101 + CTX-M-15 + OXA-1
187	STOOL		Hospital B	-	-	-	NOT isolated	-	-	-	-	-	-	-	-	POSITIVE	POSITIVE	LT	2021-11-03	x	x	23.45	NOT isolated	-	-	-
188	STOOL		Hospital B	-	-	-	NOT isolated	-	-	-	-	-	-	-	-	NEGATIVE	NEGATIVE	-	-	-	-	-	NOT isolated	-	-	-
189	RECTAL SWAB (charcoal)		Hospital B	-	-	-	NOT isolated	-	-	-	-	-	-	-	-	NEGATIVE	NEGATIVE	-	-	-	-	-	NOT isolated	-	-	-
190	RECTAL SWAB (charcoal)		Hospital B	-	-	-	NOT isolated	-	-	-	-	-	-	-	-	NEGATIVE	NEGATIVE	-	-	-	-	-	NOT isolated	-	-	-
191	RECTAL SWAB (charcoal)		Hospital B	-	-	-	NOT isolated	-	-	-	-	-	-	-	-	NEGATIVE	POSITIVE	LT	2021-11-03	x	x	22.95	NOT isolated	-	-	-
192	RECTAL SWAB (charcoal)		Hospital B	-	-	-	NOT isolated	-	-	-	-	-	-	-	-	NEGATIVE	POSITIVE	LT	2021-11-03	x	35.64	22.77	NOT isolated	-	-	-
193	RECTAL SWAB (charcoal)		Hospital B	-	-	-	NOT isolated	-	-	-	-	-	-	-	-	NEGATIVE	POSITIVE	LT	2021-11-03	x	x	22.71	NOT isolated	-	-	-
194	RECTAL SWAB (charcoal)		Hospital B	-	-	-	NOT isolated	-	-	-	-	-	-	-	-	NEGATIVE	NEGATIVE	-	-	-	-	-	NOT isolated	-	-	-
195	STOOL		Hospital B	-	-	-	NOT isolated	-	-	-	-	-	-	-	-	POSITIVE	POSITIVE	LT	2021-11-03	x	x	22.68	NOT isolated	-	-	-
196	STOOL		Hospital B	-	-	-	NOT isolated	-	-	-	-	-	-	-	-	NEGATIVE	POSITIVE	LT	2021-11-03	x	x	22.97	NOT isolated	-	-	-
197	URINE		Hospital B	-	-	-	NOT isolated	-	-	-	-	-	-	-	-	NEGATIVE	NEGATIVE	-	-	-	-	-	NOT isolated	-	-	-
198	URINE		Hospital B	-	-	-	NOT isolated	-	-	-	-	-	-	-	-	NEGATIVE	NEGATIVE	-	-	-	-	-	NOT isolated	-	-	-
199	STOOL		Hospital B	-	-	-	NOT isolated	-	-	-	-	-	-	-	-	POSITIVE	POSITIVE	LT	2021-11-03	x	x	22.8	NOT isolated	-	-	-
200	URINE		Hospital B	-	-	-	NOT isolated	-	-	-	-	-	-	-	-	NEGATIVE	NEGATIVE	-	-	-	-	-	NOT isolated	-	-	-
201	STOOL		Hospital B	-	-	-	NOT isolated	-	-	-	-	-	-	-	-	POSITIVE	POSITIVE	LT	2021-11-03	x	x	22.72	NOT isolated	-	-	-
202	URINE		Hospital B	-	-	-	NOT isolated	-	-	-	-	-	-	-	-	NEGATIVE	NEGATIVE	-	-	-	-	-	NOT isolated	-	-	-
203	URINE		Hospital B	-	-	-	NOT isolated	-	-	-	-	-	-	-	-	NEGATIVE	NEGATIVE	-	-	-	-	-	NOT isolated	-	-	-
204	URINE		Hospital B	-	-	-	NOT isolated	-	-	-	-	-	-	-	-	NEGATIVE	NEGATIVE	-	-	-	-	-	NOT isolated	-	-	-
205	STOOL		Hospital B	-	-	-	NOT isolated	-	-	-	-	-	-	-	-	NEGATIVE	NEGATIVE	-	-	-	-	-	NOT isolated	-	-	-
206	STOOL		Hospital B	-	-	-	NOT isolated	-	-	-	-	-	-	-	-	NEGATIVE	NEGATIVE	-	-	-	-	-	NOT isolated	-	-	-
207	URINE		Hospital B	-	-	-	NOT isolated	-	-	-	-	-	-	-	-	NEGATIVE	NEGATIVE	-	-	-	-	-	NOT isolated	-	-	-
208	STOOL		Hospital B	-	-	-	NOT isolated	-	-	-	-	-	-	-	-	NEGATIVE	NEGATIVE	-	-	-	-	-	NOT isolated	-	-	-
209	URINE		Hospital B	-	-	-	NOT isolated	-	-	-	-	-	-	-	-	NEGATIVE	NEGATIVE	-	-	-	-	-	NOT isolated	-	-	-
210	RECTAL SWAB (charcoal)		Hospital C	-	-	-	NOT isolated	-	-	-	-	-	-	-	-	POSITIVE	POSITIVE	LT	2021-11-03	x	x	22.6	NOT isolated	-	-	-
211	RECTAL SWAB (charcoal)		Hospital B	-	-	-	NOT isolated	-	-	-	-	-	-	-	-	NEGATIVE	NEGATIVE	-	-	-	-	-	NOT isolated	-	-	-
212	RECTAL SWAB (charcoal)		Hospital B	-	-	-	NOT isolated	-	-	-	-	-	-	-	-	NEGATIVE	POSITIVE	LT	2021-11-03	x	32.99	22.98	NOT isolated	-	-	-
213	RECTAL SWAB (charcoal)		Hospital B	-	-	-	NOT isolated	-	-	-	-	-	-	-	-	POSITIVE	POSITIVE	LT	2021-11-03	x	x	22.8	NOT isolated	-	-	-
214	RECTAL SWAB (charcoal)		Hospital B	-	-	-	NOT isolated	-	-	-	-	-	-	-	-	NEGATIVE	POSITIVE	LT	2021-11-03	x	x	22.76	NOT isolated	-	-	-
215	URINE		Hospital B	-	-	-	NOT isolated	-	-	-	-	-	-	-	-	NEGATIVE	NEGATIVE	-	-	-	-	-	NOT isolated	-	-	-
216	URINE		Hospital B	-	-	-	NOT isolated	-	-	-	-	-	-	-	-	NEGATIVE	NEGATIVE	-	-	-	-	-	NOT isolated	-	-	-
217	STOOL		Hospital B	-	-	-	NOT isolated	-	-	-	-	-	-	-	-	NEGATIVE	POSITIVE	LT	2021-11-10	x	x	23.51	NOT isolated	-	-	-
218	STOOL		Hospital B	-	-	-	NOT isolated	-	-	-	-	-	-	-	-	NEGATIVE	NEGATIVE	-	-	-	-	-	NOT isolated	-	-	-
219	RECTAL SWAB (charcoal)		Hospital B	-	-	-	NOT isolated	-	-	-	-	-	-	-	-	NEGATIVE	POSITIVE	LT	2021-11-10	x	x	23.41	NOT isolated	-	-	-
220	RECTAL SWAB (charcoal)		Hospital B	-	-	-	NOT isolated	-	-	-	-	-	-	-	-	NEGATIVE	NEGATIVE	-	-	-	-	-	NOT isolated	-	-	-
221	RECTAL SWAB (charcoal)		Hospital B	-	-	-	NOT isolated	-	-	-	-	-	-	-	-	NEGATIVE	NEGATIVE	-	-	-	-	-	NOT isolated	-	-	-
222	RECTAL SWAB (charcoal)		Hospital B	-	-	-	NOT isolated	-	-	-	-	-	-	-	-	NEGATIVE	POSITIVE	LT	2021-11-10	x	31.39	23.53	NOT isolated	-	-	-
223	RECTAL SWAB (charcoal)		Hospital B	-	-	-	NOT isolated	-	-	-	-	-	-	-	-	NEGATIVE	POSITIVE	LT	2021-11-10	x	x	23.42	NOT isolated	-	-	-
224	STOOL		Hospital B	-	-	-	NOT isolated	-	-	-	-	-	-	-	-	NEGATIVE	NEGATIVE	-	-	-	-	-	NOT isolated	-	-	-
225	STOOL		Hospital B	-	-	-	NOT isolated	-	-	-	-	-	-	-	-	NEGATIVE	NEGATIVE	-	-	-	-	-	NOT isolated	-	-	-
226	STOOL		Hospital B	-	-	-	NOT isolated	-	-	-	-	-	-	-	-	NEGATIVE	POSITIVE	LT	2021-11-10	x	x	23.4	NOT isolated	-	-	-
227	STOOL		Hospital B	-	-	-	NOT isolated	-	-	-	-	-	-	-	-	NEGATIVE	NEGATIVE	-	-	-	-	-	NOT isolated	-	-	-
228	STOOL		Hospital B	-	-	-	NOT isolated	-	-	-	-	-	-	-	-	NEGATIVE	POSITIVE	LT	2021-11-10	x	x	23.4	NOT isolated	-	-	-
229	STOOL		Hospital B	-	-	-	NOT isolated	-	-	-	-	-	-	-	-	NEGATIVE	POSITIVE	LT	2021-11-10	x	x	23.51	NOT isolated	-	-	-
230	URINE		Hospital B	-	-	-	NOT isolated	-	-	-	-	-	-	-	-	NEGATIVE	NEGATIVE	-	-	-	-	-	NOT isolated	-	-	-
231	URINE		Hospital B	-	-	-	NOT isolated	-	-	-	-	-	-	-	-	NEGATIVE	NEGATIVE	-	-	-	-	-	NOT isolated	-	-	-
232	URINE		Hospital B	-	-	-	NOT isolated	-	-	-	-	-	-	-	-	NEGATIVE	NEGATIVE	-	-	-	-	-	NOT isolated	-	-	-
233	URINE		Hospital B	-	-	-	NOT isolated	-	-	-	-	-	-	-	-	NEGATIVE	NEGATIVE	-	-	-	-	-	NOT isolated	-	-	-
234	URINE		Hospital B	-	-	-	NOT isolated	-	-	-	-	-	-	-	-	NEGATIVE	NEGATIVE	-	-	-	-	-	NOT isolated	-	-	-
235	URINE		Hospital B	-	-	-	NOT isolated	-	-	-	-	-	-	-	-	NEGATIVE	NEGATIVE	-	-	-	-	-	NOT isolated	-	-	-
236	URINE		Hospital B	-	-	-	NOT isolated	-	-	-	-	-	-	-	-	NEGATIVE	NEGATIVE	-	-	-	-	-	NOT isolated	-	-	-
237	URINE		Hospital B	-	-	-	NOT isolated	-	-	-	-	-	-	-	-	NEGATIVE	NEGATIVE	-	-	-	-	-	NOT isolated	-	-	-
238	RECTAL SWAB (charcoal)		Hospital B	-	-	-	NOT isolated	-	-	-	-	-	-	-	-	POSITIVE	POSITIVE	LT	2021-11-10	x	x	23.5	NOT isolated	-	-	-
239	RECTAL SWAB (charcoal)		Hospital B	-	-	-	NOT isolated	-	-	-	-	-	-	-	-	NEGATIVE	NEGATIVE	-	-	-	-	-	NOT isolated	-	-	-
240	RECTAL SWAB (charcoal)		Hospital B	-	-	-	NOT isolated	-	-	-	-	-	-	-	-	NEGATIVE	POSITIVE	LT	2021-11-10	x	x	23.43	NOT isolated	-	-	-
241	RECTAL SWAB (charcoal)		Hospital B	-	-	-	NOT isolated	-	-	-	-	-	-	-	-	POSITIVE	POSITIVE	LT	2021-11-10	x	33.47	23.38	NOT isolated	-	-	-
242	RECTAL SWAB (charcoal)		Hospital B	-	-	-	NOT isolated	-	-	-	-	-	-	-	-	NEGATIVE	POSITIVE	LT	2021-11-10	x	x	23.49	NOT isolated	-	-	-
243	URINE		Hospital B	-	-	-	NOT isolated	-	-	-	-	-	-	-	-	NEGATIVE	NEGATIVE	-	-	-	-	-	NOT isolated	-	-	-
244	URINE		Hospital B	-	-	-	NOT isolated	-	-	-	-	-	-	-	-	NEGATIVE	NEGATIVE	-	-	-	-	-	NOT isolated	-	-	-
245	URINE		Hospital B	-	-	-	NOT isolated	-	-	-	-	-	-	-	-	NEGATIVE	NEGATIVE	-	-	-	-	-	NOT isolated	-	-	-
246	URINE		Hospital B	-	-	-	NOT isolated	-	-	-	-	-	-	-	-	NEGATIVE	NEGATIVE	-	-	-	-	-	NOT isolated	-	-	-
247	URINE		Hospital B	-	-	-	NOT isolated	-	-	-	-	-	-	-	-	NEGATIVE	NEGATIVE	-	-	-	-	-	NOT isolated	-	-	-
248	URINE		Hospital B	-	-	-	NOT isolated	-	-	-	-	-	-	-	-	NEGATIVE	NEGATIVE	-	-	-	-	-	NOT isolated	-	-	-
249	URINE		Hospital B	-	-	-	NOT isolated	-	-	-	-	-	-	-	-	NEGATIVE	NEGATIVE	-	-	-	-	-	NOT isolated	-	-	-
250	URINE		Hospital B	-	-	-	NOT isolated	-	-	-	-	-	-	-	-	NEGATIVE	NEGATIVE	-	-	-	-	-	NOT isolated	-	-	-
251	URINE	440	Hospital B	-	-	-	NOT isolated	-	-	-	-	-	-	-	-	NEGATIVE	NEGATIVE	-	-	-	-	-	NOT isolated	-	-	-
252	STOOL		Hospital B	-	-	-	NOT isolated	-	-	-	-	-	-	-	-	NEGATIVE	POSITIVE	LT	2021-11-10	x	x	23.42	NOT isolated	-	-	-
253	STOOL		Hospital B	-	-	-	NOT isolated	-	-	-	-	-	-	-	-	POSITIVE	POSITIVE	LT	2021-11-10	x	x	23.42	NOT isolated	-	-	-
254	STOOL		Hospital B	-	-	-	NOT isolated	-	-	-	-	-	-	-	-	NEGATIVE	NEGATIVE	-	-	-	-	-	NOT isolated	-	-	-
255	STOOL		Hospital B	-	-	-	NOT isolated	-	-	-	-	-	-	-	-	NEGATIVE	NEGATIVE	-	-	-	-	-	NOT isolated	-	-	-
256	STOOL		Hospital B	-	-	-	NOT isolated	-	-	-	-	-	-	-	-	POSITIVE	POSITIVE	LT	2021-11-10	x	x	23.34	NOT isolated	-	-	-
257	STOOL		Hospital B	-	-	-	NOT isolated	-	-	-	-	-	-	-	-	NEGATIVE	NEGATIVE	-	-	-	-	-	NOT isolated	-	-	-
258	STOOL		Hospital B	-	-	-	NOT isolated	-	-	-	-	-	-	-	-	NEGATIVE	POSITIVE	LT	2021-11-10	x	x	23.56	NOT isolated	-	-	-
259	STOOL	440	Hospital B	-	-	-	NOT isolated	-	-	-	-	-	-	-	-	POSITIVE	POSITIVE	LT	2021-11-10	x	x	23.41	NOT isolated	-	-	-
260	STOOL		Hospital B	-	-	-	NOT isolated	-	-	-	-	-	-	-	-	POSITIVE	POSITIVE	LT	2021-11-10	x	x	23.43	NOT isolated	-	-	-
261	STOOL	440	Hospital B	-	-	-	NOT isolated	-	-	-	-	-	-	-	-	NEGATIVE	NEGATIVE	-	-	-	-	-	NOT isolated	-	-	-
262	RECTAL SWAB (charcoal)		Hospital C	-	-	-	NOT isolated	-	-	-	-	-	-	-	-	NEGATIVE	NEGATIVE	-	-	-	-	-	NOT isolated	-	-	-
263	RECTAL SWAB (charcoal)		Hospital B	-	-	-	NOT isolated	-	-	-	-	-	-	-	-	NEGATIVE	POSITIVE	LT	2021-11-10	x	32.54	23.42	NOT isolated	-	-	-
264	RECTAL SWAB (charcoal)		Hospital B	-	-	-	NOT isolated	-	-	-	-	-	-	-	-	NEGATIVE	NEGATIVE	-	-	-	-	-	NOT isolated	-	-	-
265	RECTAL SWAB (charcoal)		Hospital B	-	-	-	NOT isolated	-	-	-	-	-	-	-	-	POSITIVE	POSITIVE	LT	2021-11-11	x	x	23.38	NOT isolated	-	-	-
266	RECTAL SWAB (charcoal)		Hospital B	-	-	-	NOT isolated	-	-	-	-	-	-	-	-	NEGATIVE	POSITIVE	LT	2021-11-11	x	x	23.21	NOT isolated	-	-	-
267	RECTAL SWAB (charcoal)		Hospital B	-	-	-	NOT isolated	-	-	-	-	-	-	-	-	NEGATIVE	POSITIVE	LT	2021-11-11	x	x	23.28	NOT isolated	-	-	-
268	RECTAL SWAB (charcoal)		Hospital B	-	-	-	NOT isolated	-	-	-	-	-	-	-	-	NEGATIVE	POSITIVE	LT	2021-11-11	x	x	23.23	NOT isolated	-	-	-
269	RECTAL SWAB (charcoal)		Hospital B	-	-	-	NOT isolated	-	-	-	-	-	-	-	-	POSITIVE	POSITIVE	LT	2021-11-11	x	x	23.28	NOT isolated	-	-	-
270	URINE		Hospital B	-	-	-	NOT isolated	-	-	-	-	-	-	-	-	NEGATIVE	NEGATIVE	-	-	-	-	-	NOT isolated	-	-	-
271	URINE		Hospital B	-	-	-	NOT isolated	-	-	-	-	-	-	-	-	NEGATIVE	NEGATIVE	-	-	-	-	-	NOT isolated	-	-	-
272	URINE		Hospital B	-	-	-	NOT isolated	-	-	-	-	-	-	-	-	NEGATIVE	NEGATIVE	-	-	-	-	-	NOT isolated	-	-	-
273	URINE		Hospital B	-	-	-	NOT isolated	-	-	-	-	-	-	-	-	NEGATIVE	NEGATIVE	-	-	-	-	-	NOT isolated	-	-	-
274	URINE		Hospital B	-	-	-	NOT isolated	-	-	-	-	-	-	-	-	NEGATIVE	NEGATIVE	-	-	-	-	-	NOT isolated	-	-	-
275	URINE		Hospital B	-	-	-	NOT isolated	-	-	-	-	-	-	-	-	NEGATIVE	NEGATIVE	-	-	-	-	-	NOT isolated	-	-	-
276	URINE		Hospital B	-	-	-	NOT isolated	-	-	-	-	-	-	-	-	NEGATIVE	NEGATIVE	-	-	-	-	-	NOT isolated	-	-	-
277	STOOL		Hospital B	-	-	-	NOT isolated	-	-	-	-	-	-	-	-	NEGATIVE	POSITIVE	LT	2021-11-11	x	x	23.21	NOT isolated	-	-	-
278	STOOL		Hospital B	-	-	-	NOT isolated	-	-	-	-	-	-	-	-	NEGATIVE	NEGATIVE	-	-	-	-	-	NOT isolated	-	-	-
279	STOOL		Hospital B	-	-	-	NOT isolated	-	-	-	-	-	-	-	-	NEGATIVE	POSITIVE	LT	2021-11-11	x	x	23.12	NOT isolated	-	-	-
280	STOOL		Hospital B	-	-	-	NOT isolated	-	-	-	-	-	-	-	-	NEGATIVE	POSITIVE	LT	2021-11-11	x	x	23.14	NOT isolated	-	-	-
281	STOOL		Hospital B	-	-	-	NOT isolated	-	-	-	-	-	-	-	-	NEGATIVE	POSITIVE	LT	2021-11-11	x	x	23.39	NOT isolated	-	-	-
282	STOOL		Hospital B	-	-	-	NOT isolated	-	-	-	-	-	-	-	-	POSITIVE	POSITIVE	LT	2021-11-11	x	x	23.21	NOT isolated	-	-	-
283	STOOL	440	Hospital B	-	-	-	NOT isolated	-	-	-	-	-	-	-	-	NEGATIVE	POSITIVE	LT	2021-11-11	x	x	23.1	NOT isolated	-	-	-
284	RECTAL SWAB (charcoal)		Hospital B	-	-	-	NOT isolated	-	-	-	-	-	-	-	-	NEGATIVE	POSITIVE	LT	2021-11-11	x	x	23.23	NOT isolated	-	-	-
285	RECTAL SWAB (charcoal)		Hospital B	-	-	-	NOT isolated	-	-	-	-	-	-	-	-	NEGATIVE	NEGATIVE	-	-	-	-	-	NOT isolated	-	-	-
286	RECTAL SWAB (charcoal)		Hospital B	-	-	-	NOT isolated	-	-	-	-	-	-	-	-	NEGATIVE	POSITIVE	LT	2021-11-11	x	x	23.08	NOT isolated	-	-	-
287	STOOL		Hospital B	-	-	-	NOT isolated	-	-	-	-	-	-	-	-	NEGATIVE	POSITIVE	LT	2021-11-11	x	x	23.12	NOT isolated	-	-	-
288	STOOL		Hospital B	-	-	-	NOT isolated	-	-	-	-	-	-	-	-	NEGATIVE	POSITIVE	LT	2021-11-11	x	x	23.35	NOT isolated	-	-	-
289	STOOL		Hospital B	-	-	-	NOT isolated	-	-	-	-	-	-	-	-	NEGATIVE	POSITIVE	LT	2021-11-11	x	x	23.25	NOT isolated	-	-	-
290	STOOL		Hospital B	-	-	-	NOT isolated	-	-	-	-	-	-	-	-	POSITIVE	POSITIVE	LT	2021-11-11	x	x	23.17	NOT isolated	-	-	-
291	STOOL		Hospital B	-	-	-	NOT isolated	-	-	-	-	-	-	-	-	NEGATIVE	NEGATIVE	-	-	-	-	-	NOT isolated	-	-	-
292	STOOL	440	Hospital B	-	-	-	NOT isolated	-	-	-	-	-	-	-	-	POSITIVE	POSITIVE	LT	2021-11-11	x	x	23.17	NOT isolated	-	-	-
293	STOOL		Hospital B	-	-	-	NOT isolated	-	-	-	-	-	-	-	-	NEGATIVE	POSITIVE	MM	2021-11-15	x	x	23.04	NOT isolated	-	-	-
294	STOOL		Hospital B	-	-	-	NOT isolated	-	-	-	-	-	-	-	-	NEGATIVE	POSITIVE	MM	2021-11-15	x	x	22.92	NOT isolated	-	-	-
295	STOOL		Hospital B	-	-	-	NOT isolated	-	-	-	-	-	-	-	-	NEGATIVE	NEGATIVE	-	-	-	-	-	NOT isolated	-	-	-
296	STOOL		Hospital B	-	-	-	NOT isolated	-	-	-	-	-	-	-	-	POSITIVE	POSITIVE	MM	2021-11-15	x	x	23.02	NOT isolated	-	-	-
297	URINE		Hospital B	-	-	-	NOT isolated	-	-	-	-	-	-	-	-	NEGATIVE	NEGATIVE	-	-	-	-	-	NOT isolated	-	-	-
298	URINE		Hospital B	-	-	-	NOT isolated	-	-	-	-	-	-	-	-	NEGATIVE	POSITIVE	MM	2021-11-15	x	x	22.94	NOT isolated	-	-	-
299	URINE		Hospital B	-	-	-	NOT isolated	-	-	-	-	-	-	-	-	NEGATIVE	NEGATIVE	-	-	-	-	-	NOT isolated	-	-	-
300	URINE		Hospital B	-	-	-	NOT isolated	-	-	-	-	-	-	-	-	NEGATIVE	NEGATIVE	-	-	-	-	-	NOT isolated	-	-	-
301	URINE		Hospital B	-	-	-	NOT isolated	-	-	-	-	-	-	-	-	NEGATIVE	NEGATIVE	-	-	-	-	-	NOT isolated	-	-	-
302	URINE	440	Hospital B	-	-	-	NOT isolated	-	-	-	-	-	-	-	-	NEGATIVE	NEGATIVE	-	-	-	-	-	NOT isolated	-	-	-
303	URINE		Hospital B	-	-	-	NOT isolated	-	-	-	-	-	-	-	-	NEGATIVE	NEGATIVE	-	-	-	-	-	NOT isolated	-	-	-
304	URINE		Hospital B	-	-	-	NOT isolated	-	-	-	-	-	-	-	-	NEGATIVE	NEGATIVE	-	-	-	-	-	NOT isolated	-	-	-
305	URINE		Hospital B	-	-	-	NOT isolated	-	-	-	-	-	-	-	-	NEGATIVE	NEGATIVE	-	-	-	-	-	NOT isolated	-	-	-
306	URINE		Hospital B	-	-	-	NOT isolated	-	-	-	-	-	-	-	-	NEGATIVE	NEGATIVE	-	-	-	-	-	NOT isolated	-	-	-
307	URINE		Hospital B	-	-	-	NOT isolated	-	-	-	-	-	-	-	-	NEGATIVE	NEGATIVE	-	-	-	-	-	NOT isolated	-	-	-
308	RECTAL SWAB (charcoal)		Hospital B	yes	Enhanced	no	NOT isolated	-	-	-	-	-	-	-	-	NEGATIVE	POSITIVE	MM	2021-11-15	x	22.74	23.08	ISOLATED	37754	147	SHV-11 + TEM-122
309	RECTAL SWAB (charcoal)		Hospital B	-	-	-	NOT isolated	-	-	-	-	-	-	-	-	POSITIVE	POSITIVE	MM	2021-11-15	x	x	22.76	NOT isolated	-	-	-
310	RECTAL SWAB (charcoal)		Hospital B	-	-	-	NOT isolated	-	-	-	-	-	-	-	-	POSITIVE	POSITIVE	MM	2021-11-15	x	x	22.84	NOT isolated	-	-	-
311	URINE		Hospital B	-	-	-	NOT isolated	-	-	-	-	-	-	-	-	NEGATIVE	NEGATIVE	-	-	-	-	-	NOT isolated	-	-	-
312	URINE		Hospital B	-	-	-	NOT isolated	-	-	-	-	-	-	-	-	NEGATIVE	NEGATIVE	-	-	-	-	-	NOT isolated	-	-	-
313	URINE		Hospital B	-	-	-	NOT isolated	-	-	-	-	-	-	-	-	NEGATIVE	NEGATIVE	-	-	-	-	-	NOT isolated	-	-	-
314	URINE		Hospital B	-	-	-	NOT isolated	-	-	-	-	-	-	-	-	NEGATIVE	NEGATIVE	-	-	-	-	-	NOT isolated	-	-	-
315	URINE		Hospital B	-	-	-	NOT isolated	-	-	-	-	-	-	-	-	NEGATIVE	NEGATIVE	-	-	-	-	-	NOT isolated	-	-	-
316	URINE		Hospital B	-	-	-	NOT isolated	-	-	-	-	-	-	-	-	NEGATIVE	NEGATIVE	-	-	-	-	-	NOT isolated	-	-	-
317	URINE		Hospital B	-	-	-	NOT isolated	-	-	-	-	-	-	-	-	NEGATIVE	NEGATIVE	-	-	-	-	-	NOT isolated	-	-	-
318	URINE		Hospital B	-	-	-	NOT isolated	-	-	-	-	-	-	-	-	POSITIVE	POSITIVE	MM	2021-11-15	x	x	22.91	NOT isolated	-	-	-
319	URINE		Hospital B	-	-	-	NOT isolated	-	-	-	-	-	-	-	-	NEGATIVE	NEGATIVE	-	-	-	-	-	NOT isolated	-	-	-
320	URINE	440	Hospital B	-	-	-	NOT isolated	-	-	-	-	-	-	-	-	NEGATIVE	NEGATIVE	-	-	-	-	-	NOT isolated	-	-	-
321	URINE		Hospital B	-	-	-	NOT isolated	-	-	-	-	-	-	-	-	NEGATIVE	NEGATIVE	-	-	-	-	-	NOT isolated	-	-	-
322	URINE		Hospital B	-	-	-	NOT isolated	-	-	-	-	-	-	-	-	NEGATIVE	NEGATIVE	-	-	-	-	-	NOT isolated	-	-	-
323	URINE		Hospital B	-	-	-	NOT isolated	-	-	-	-	-	-	-	-	NEGATIVE	NEGATIVE	-	-	-	-	-	NOT isolated	-	-	-
324	STOOL		Hospital B	-	-	-	NOT isolated	-	-	-	-	-	-	-	-	POSITIVE	POSITIVE	MM	2021-11-15	x	x	23.05	NOT isolated	-	-	-
325	STOOL		Hospital B	-	-	-	NOT isolated	-	-	-	-	-	-	-	-	NEGATIVE	NEGATIVE	-	-	-	-	-	NOT isolated	-	-	-
326	STOOL		Hospital B	-	-	-	NOT isolated	-	-	-	-	-	-	-	-	NEGATIVE	NEGATIVE	-	-	-	-	-	NOT isolated	-	-	-
327	STOOL		Hospital B	-	-	-	NOT isolated	-	-	-	-	-	-	-	-	POSITIVE	POSITIVE	MM	2021-11-15	x	x	22.93	NOT isolated	-	-	-
328	STOOL		Hospital B	-	-	-	NOT isolated	-	-	-	-	-	-	-	-	NEGATIVE	NEGATIVE	-	-	-	-	-	NOT isolated	-	-	-
329	STOOL		Hospital B	-	-	-	NOT isolated	-	-	-	-	-	-	-	-	POSITIVE	POSITIVE	MM	2021-11-15	x	x	23.01	NOT isolated	-	-	-
330	STOOL		Hospital B	-	-	-	NOT isolated	-	-	-	-	-	-	-	-	POSITIVE	POSITIVE	MM	2021-11-15	x	x	22.74	NOT isolated	-	-	-
331	STOOL		Hospital B	-	-	-	NOT isolated	-	-	-	-	-	-	-	-	NEGATIVE	POSITIVE	MM	2021-11-15	x	x	23.05	NOT isolated	-	-	-
332	STOOL		Hospital B	-	-	-	NOT isolated	-	-	-	-	-	-	-	-	NEGATIVE	POSITIVE	MM	2021-11-15	x	x	22.99	NOT isolated	-	-	-
333	STOOL	440	Hospital B	-	-	-	NOT isolated	-	-	-	-	-	-	-	-	POSITIVE	POSITIVE	MM	2021-11-15	x	x	22.89	NOT isolated	-	-	-
334	STOOL		Hospital B	-	-	-	NOT isolated	-	-	-	-	-	-	-	-	POSITIVE	POSITIVE	MM	2021-11-15	x	x	22.86	NOT isolated	-	-	-
335	STOOL		Hospital B	-	-	-	NOT isolated	-	-	-	-	-	-	-	-	NEGATIVE	NEGATIVE	-	-	-	-	-	NOT isolated	-	-	-
336	STOOL		Hospital B	-	-	-	NOT isolated	-	-	-	-	-	-	-	-	NEGATIVE	POSITIVE	MM	2021-11-15	x	x	23	NOT isolated	-	-	-
337	URINE		Hospital B	-	-	-	NOT isolated	-	-	-	-	-	-	-	-	NEGATIVE	NEGATIVE	-	-	-	-	-	NOT isolated	-	-	-
338	URINE		Hospital B	-	-	-	NOT isolated	-	-	-	-	-	-	-	-	NEGATIVE	NEGATIVE	-	-	-	-	-	NOT isolated	-	-	-
339	URINE		Hospital B	-	-	-	NOT isolated	-	-	-	-	-	-	-	-	NEGATIVE	NEGATIVE	-	-	-	-	-	NOT isolated	-	-	-
340	URINE		Hospital B	-	-	-	NOT isolated	-	-	-	-	-	-	-	-	NEGATIVE	NEGATIVE	-	-	-	-	-	NOT isolated	-	-	-
341	URINE		Hospital B	-	-	-	NOT isolated	-	-	-	-	-	-	-	-	NEGATIVE	POSITIVE	MM	2021-11-15	x	x	23.03	NOT isolated	-	-	-
342	URINE		Hospital B	-	-	-	NOT isolated	-	-	-	-	-	-	-	-	NEGATIVE	NEGATIVE	-	-	-	-	-	NOT isolated	-	-	-
343	URINE		Hospital B	-	-	-	NOT isolated	-	-	-	-	-	-	-	-	NEGATIVE	NEGATIVE	-	-	-	-	-	NOT isolated	-	-	-
344	STOOL		Hospital B	-	-	-	NOT isolated	-	-	-	-	-	-	-	-	NEGATIVE	POSITIVE	MM	2021-11-15	x	x	23.02	NOT isolated	-	-	-
345	STOOL		Hospital B	-	-	-	NOT isolated	-	-	-	-	-	-	-	-	POSITIVE	POSITIVE	LT	2021-12-01	x	x	23.55	NOT isolated	-	-	-
346	STOOL		Hospital B	-	-	-	NOT isolated	-	-	-	-	-	-	-	-	NEGATIVE	POSITIVE	LT	2021-12-01	x	x	23.45	NOT isolated	-	-	-
347	STOOL		Hospital B	-	-	-	NOT isolated	-	-	-	-	-	-	-	-	NEGATIVE	NEGATIVE	-	-	-	-	-	NOT isolated	-	-	-
348	STOOL		Hospital B	-	-	-	NOT isolated	-	-	-	-	-	-	-	-	POSITIVE	POSITIVE	LT	2021-12-01	x	x	23.5	NOT isolated	-	-	-
349	STOOL		Hospital B	-	-	-	NOT isolated	-	-	-	-	-	-	-	-	POSITIVE	POSITIVE	LT	2021-12-01	x	x	23.44	NOT isolated	-	-	-
350	RECTAL SWAB (charcoal)		Hospital B	-	-	-	NOT isolated	-	-	-	-	-	-	-	-	NEGATIVE	NEGATIVE	-	-	-	-	-	NOT isolated	-	-	-
351	RECTAL SWAB (charcoal)		Hospital B	-	-	-	NOT isolated	-	-	-	-	-	-	-	-	POSITIVE	POSITIVE	LT	2021-12-01	x	x	23.57	NOT isolated	-	-	-
352	RECTAL SWAB (charcoal)		Hospital B	-	-	-	NOT isolated	-	-	-	-	-	-	-	-	POSITIVE	POSITIVE	LT	2021-12-01	x	x	23.53	NOT isolated	-	-	-
353	RECTAL SWAB (charcoal)		Hospital B	yes	Enhanced (CLED only)	no	NOT isolated	-	-	-	-	-	-	-	-	NEGATIVE	POSITIVE	LT	2021-12-01	x	34.45	23.54	ISOLATED (CLED only)	37796	870	SHV-1
354	RECTAL SWAB (charcoal)		Hospital B	yes	Enhanced (CLED only)	no	NOT isolated	-	-	-	-	-	-	-	-	NEGATIVE	POSITIVE	LT	2021-12-01	x	33.46	23.48	ISOLATED (CLED only)	37797	870	SHV-1
355	RECTAL SWAB (charcoal)		Hospital B	-	-	-	NOT isolated	-	-	-	-	-	-	-	-	POSITIVE	POSITIVE	LT	2021-12-01	x	x	23.42	NOT isolated	-	-	-
356	RECTAL SWAB (charcoal)		Hospital B	-	-	-	NOT isolated	-	-	-	-	-	-	-	-	NEGATIVE	POSITIVE	LT	2021-12-01	x	x	23.42	NOT isolated	-	-	-
357	RECTAL SWAB (charcoal)		Hospital B	-	-	-	NOT isolated	-	-	-	-	-	-	-	-	NEGATIVE	POSITIVE	LT	2021-12-01	x	x	23.42	NOT isolated	-	-	-
358	RECTAL SWAB (charcoal)		Hospital B	-	-	-	NOT isolated	-	-	-	-	-	-	-	-	NEGATIVE	POSITIVE	LT	2021-12-01	x	x	23.53	NOT isolated	-	-	-
359	RECTAL SWAB (charcoal)		Hospital B	-	-	-	NOT isolated	-	-	-	-	-	-	-	-	NEGATIVE	NEGATIVE	-	-	-	-	-	NOT isolated	-	-	-
360	RECTAL SWAB (charcoal)		Hospital B	-	-	-	NOT isolated	-	-	-	-	-	-	-	-	NEGATIVE	NEGATIVE	-	-	-	-	-	NOT isolated	-	-	-
361	URINE		Hospital B	-	-	-	NOT isolated	-	-	-	-	-	-	-	-	NEGATIVE	NEGATIVE	-	-	-	-	-	NOT isolated	-	-	-
362	URINE	327	Hospital B	yes	Standard & Enhanced	yes	ISOLATED	37765 37766	1788 307	TEM-1 + SHV-101 + CTX-M-15 (Gent S) TEM-1 + SHV-106 + CTX-M-15 + OXA-1	MM MM	01/02/2022 01/02/2022	17.80 x	18.40 18.49	22.47 22.66	POSITIVE	POSITIVE	LT	2021-12-03	x	22.49	23.18	ISOLATED	37815	307	TEM-1 + SHV-106 + CTX-M-15 + OXA-1
363	URINE		Hospital B	-	-	-	NOT isolated	-	-	-	-	-	-	-	-	NEGATIVE	NEGATIVE	-	-	-	-	-	NOT isolated	-	-	-
364	URINE		Hospital B	-	-	-	NOT isolated	-	-	-	-	-	-	-	-	NEGATIVE	NEGATIVE	-	-	-	-	-	NOT isolated	-	-	-
365	URINE	339	Hospital B	yes	Standard & Enhanced	yes	ISOLATED	37764	1788	TEM-1 + SHV-101 + CTX-M-15 + OXA-1	MM	2022-02-01	17.24	17.91	22.62	POSITIVE	POSITIVE	LT	2021-12-03	21.64	22.5	23.17	ISOLATED	37816	1788	TEM-1 + SHV-101 + CTX-M-15 + OXA-1
366	URINE		Hospital B	-	-	-	NOT isolated	-	-	-	-	-	-	-	-	NEGATIVE	NEGATIVE	-	-	-	-	-	NOT isolated	-	-	-
367	URINE		Hospital B	-	-	-	NOT isolated	-	-	-	-	-	-	-	-	NEGATIVE	NEGATIVE	-	-	-	-	-	NOT isolated	-	-	-
368	URINE		Hospital B	-	-	-	NOT isolated	-	-	-	-	-	-	-	-	NEGATIVE	NEGATIVE	-	-	-	-	-	NOT isolated	-	-	-
369	STOOL		Hospital B	-	-	-	NOT isolated	-	-	-	-	-	-	-	-	NEGATIVE	NEGATIVE	-	-	-	-	-	NOT isolated	-	-	-
370	STOOL		Hospital B	-	-	-	NOT isolated	-	-	-	-	-	-	-	-	NEGATIVE	NEGATIVE	-	-	-	-	-	NOT isolated	-	-	-
371	STOOL		Hospital B	-	-	-	NOT isolated	-	-	-	-	-	-	-	-	NEGATIVE	NEGATIVE	-	-	-	-	-	NOT isolated	-	-	-
372	RECTAL SWAB (charcoal)		Hospital B	-	-	-	NOT isolated	-	-	-	-	-	-	-	-	NEGATIVE	POSITIVE	LT	2021-12-03	x	x	23.14	NOT isolated	-	-	-
373	RECTAL SWAB (charcoal)		Hospital B	-	-	-	NOT isolated	-	-	-	-	-	-	-	-	NEGATIVE	POSITIVE	LT	2021-12-03	x	x	23.13	NOT isolated	-	-	-
374	RECTAL SWAB (charcoal)	339	Hospital B	yes	Enhanced	yes	NOT isolated	-	-	-	-	-	-	-	-	POSITIVE	POSITIVE	LT	2021-12-03	21.32	22.12	23.13	ISOLATED	37817	1788	TEM-1 + SHV-101 + CTX-M-15 + OXA-1
375	RECTAL SWAB (charcoal)		Hospital B	-	-	-	NOT isolated	-	-	-	-	-	-	-	-	NEGATIVE	POSITIVE	LT	2021-12-03	x	x	23.02	NOT isolated	-	-	-
376	RECTAL SWAB (charcoal)		Hospital B	-	-	-	NOT isolated	-	-	-	-	-	-	-	-	NEGATIVE	POSITIVE	LT	2021-12-03	x	x	23.05	NOT isolated	-	-	-
377	RECTAL SWAB (charcoal)		Hospital B	-	-	-	NOT isolated	-	-	-	-	-	-	-	-	NEGATIVE	POSITIVE	LT	2021-12-03	x	x	23.07	NOT isolated	-	-	-
378	RECTAL SWAB (charcoal)		Hospital B	-	-	-	NOT isolated	-	-	-	-	-	-	-	-	NEGATIVE	NEGATIVE	-	-	-	-	-	NOT isolated	-	-	-
379	RECTAL SWAB (charcoal)		Hospital B	-	-	-	NOT isolated	-	-	-	-	-	-	-	-	NEGATIVE	NEGATIVE	-	-	-	-	-	NOT isolated	-	-	-
380	RECTAL SWAB (charcoal)		Hospital B	-	-	-	NOT isolated	-	-	-	-	-	-	-	-	NEGATIVE	NEGATIVE	-	-	-	-	-	NOT isolated	-	-	-
381	RECTAL SWAB (charcoal)	327	Hospital B	yes	Standard & Enhanced	yes	ISOLATED	37818a	1788	TEM-1 + SHV-101 + CTX-M-15 + OXA-1	MM	2022-02-16	19.12	20.25	22.73	POSITIVE	POSITIVE	LT	2021-12-03	21.29	22.1	23.11	ISOLATED	37818	1788	TEM-1 + SHV-101 + CTX-M-15 + OXA-1
382	STOOL	440	Hospital B	-	-	-	NOT isolated	-	-	-	-	-	-	-	-	NEGATIVE	POSITIVE	LT	2021-12-03	x	x	22.92	NOT isolated	-	-	-
383	STOOL		Hospital B	-	-	-	NOT isolated	-	-	-	-	-	-	-	-	NEGATIVE	NEGATIVE	-	-	-	-	-	NOT isolated	-	-	-
384	STOOL	327	Hospital B	yes	Standard & Enhanced	yes	ISOLATED	37853	1788	TEM-1 + SHV-101 + CTX-M-15	MM	2022-02-01	18.61	19.51	22.75	NEGATIVE	POSITIVE	LT	2021-12-03	19.44	20.14	22.99	ISOLATED	38012	1788	TEM-1 + SHV-101 + CTX-M-15 + OXA-1
385	STOOL		Hospital B	-	-	-	NOT isolated	-	-	-	-	-	-	-	-	NEGATIVE	POSITIVE	LT	2021-12-03	x	x	23.08	NOT isolated	-	-	-
386	STOOL		Hospital B	-	-	-	NOT isolated	-	-	-	-	-	-	-	-	NEGATIVE	POSITIVE	LT	2021-12-03	x	x	23.15	NOT isolated	-	-	-
387	STOOL	339	Hospital B	-	-	-	NOT isolated	-	-	-	-	-	-	-	-	NEGATIVE	POSITIVE	LT	2021-12-03	x	x	23.15	NOT isolated	-	-	-
388	URINE	440	Hospital B	-	-	-	NOT isolated	-	-	-	-	-	-	-	-	NEGATIVE	NEGATIVE	-	-	-	-	-	NOT isolated	-	-	-
389	URINE	339	Hospital B	yes	Standard & Enhanced	yes	ISOLATED	37833	1788	TEM-1 + SHV-101 + CTX-M-15 + OXA-1	MM	2022-02-01	17.54	18.25	22.56	POSITIVE	POSITIVE	LT	2021-12-03	21.36	22.33	23.1	ISOLATED	37998	1788	TEM-1 + SHV-101 + CTX-M-15 + OXA-1
390	URINE		Hospital B	-	-	-	NOT isolated	-	-	-	-	-	-	-	-	NEGATIVE	NEGATIVE	-	-	-	-	-	NOT isolated	-	-	-
391	URINE		Hospital B	-	-	-	NOT isolated	-	-	-	-	-	-	-	-	NEGATIVE	NEGATIVE	-	-	-	-	-	NOT isolated	-	-	-
392	URINE	327	Hospital B	yes	Standard & Enhanced	no	ISOLATED	37852	307	TEM-1 + SHV-106 + CTX-M-15 + OXA-1	MM	2022-02-01	x	17.72	22.59	POSITIVE	POSITIVE	LT	2021-12-03	x	23.31	23.08	ISOLATED	37999	307	TEM-1 + SHV-106 + CTX-M-15 + OXA-1
393	URINE		Hospital B	-	-	-	NOT isolated	-	-	-	-	-	-	-	-	NEGATIVE	NEGATIVE	-	-	-	-	-	NOT isolated	-	-	-
394	RECTAL SWAB (charcoal)		Hospital B	-	-	-	NOT isolated	-	-	-	-	-	-	-	-	NEGATIVE	NEGATIVE	-	-	-	-	-	NOT isolated	-	-	-
395	URINE		Hospital B	-	-	-	NOT isolated	-	-	-	-	-	-	-	-	NEGATIVE	NEGATIVE	-	-	-	-	-	NOT isolated	-	-	-
396	URINE		Hospital B	-	-	-	NOT isolated	-	-	-	-	-	-	-	-	NEGATIVE	NEGATIVE	-	-	-	-	-	NOT isolated	-	-	-
397	URINE		Hospital B	-	-	-	NOT isolated	-	-	-	-	-	-	-	-	NEGATIVE	NEGATIVE	-	-	-	-	-	NOT isolated	-	-	-
398	URINE		Hospital B	-	-	-	NOT isolated	-	-	-	-	-	-	-	-	NEGATIVE	NEGATIVE	-	-	-	-	-	NOT isolated	-	-	-
399	URINE	327	Hospital B	yes	Standard & Enhanced	no	ISOLATED	38006	307	TEM-1 + SHV-106 + CTX-M-15 + OXA-1	MM	2022-02-01	x	18.41	22.74	POSITIVE	POSITIVE	LT	2021-12-03	x	23.42	23.14	ISOLATED	38000	307	TEM-1 + SHV-106 + CTX-M-15 + OXA-1
400	URINE	339	Hospital B	yes	Standard & Enhanced	yes	ISOLATED	37994	1788	TEM-1 + SHV-101 + CTX-M-15 + OXA-1	MM	2022-02-01	17.26	18.07	22.5	NEGATIVE	POSITIVE	LT	2021-12-03	20.94	21.76	23.05	ISOLATED	38013	1788	TEM-1 + SHV-101 + CTX-M-15 + OXA-1
401	URINE		Hospital B	-	-	-	NOT isolated	-	-	-	-	-	-	-	-	NEGATIVE	NEGATIVE	-	-	-	-	-	NOT isolated	-	-	-
402	URINE		Hospital B	-	-	-	NOT isolated	-	-	-	-	-	-	-	-	NEGATIVE	NEGATIVE	-	-	-	-	-	NOT isolated	-	-	-
403	URINE		Hospital B	-	-	-	NOT isolated	-	-	-	-	-	-	-	-	NEGATIVE	NEGATIVE	-	-	-	-	-	NOT isolated	-	-	-
404	STOOL		Hospital B	-	-	-	NOT isolated	-	-	-	-	-	-	-	-	NEGATIVE	NEGATIVE	-	-	-	-	-	NOT isolated	-	-	-
405	STOOL	339	Hospital B	-	-	-	NOT isolated	-	-	-	-	-	-	-	-	NEGATIVE	POSITIVE	LT	2021-12-03	x	x	22.89	NOT isolated	-	-	-
406	STOOL		Hospital B	-	-	-	NOT isolated	-	-	-	-	-	-	-	-	NEGATIVE	NEGATIVE	-	-	-	-	-	NOT isolated	-	-	-
407	STOOL		Hospital B	-	-	-	NOT isolated	-	-	-	-	-	-	-	-	NEGATIVE	POSITIVE	LT	2021-12-03	x	x	23.01	NOT isolated	-	-	-
408	STOOL		Hospital B	-	-	-	NOT isolated	-	-	-	-	-	-	-	-	NEGATIVE	POSITIVE	LT	2021-12-03	x	36.77	23.03	NOT isolated	-	-	-
409	STOOL	327	Hospital B	yes	Standard	yes	ISOLATED	38008	1788	TEM-1 + SHV-101 + CTX-M-15 (Gent S)	MM	2022-02-01	17.34	18.1	22.57	POSITIVE	POSITIVE	MM	2021-12-21	x	x	22.87	NOT isolated	-	-	-
410	STOOL		Hospital B	-	-	-	NOT isolated	-	-	-	-	-	-	-	-	NEGATIVE	POSITIVE	LT	2021-12-03	x	x	22.96	NOT isolated	-	-	-
411	STOOL		Hospital B	-	-	-	NOT isolated	-	-	-	-	-	-	-	-	NEGATIVE	POSITIVE	LT	2021-12-03	x	x	23.01	NOT isolated	-	-	-
412	RECTAL SWAB (charcoal)		Hospital B	-	-	-	NOT isolated	-	-	-	-	-	-	-	-	NEGATIVE	NEGATIVE	-	-	-	-	-	NOT isolated	-	-	-
413	RECTAL SWAB (charcoal)		Hospital B	-	-	-	NOT isolated	-	-	-	-	-	-	-	-	NEGATIVE	NEGATIVE	-	-	-	-	-	NOT isolated	-	-	-
414	RECTAL SWAB (charcoal)		Hospital B	-	-	-	NOT isolated	-	-	-	-	-	-	-	-	POSITIVE	POSITIVE	LT	2021-12-03	x	x	22.96	NOT isolated	-	-	-
415	RECTAL SWAB (charcoal)		Hospital B	-	-	-	NOT isolated	-	-	-	-	-	-	-	-	NEGATIVE	NEGATIVE	-	-	-	-	-	NOT isolated	-	-	-
416	RECTAL SWAB (charcoal)		Hospital B	-	-	-	NOT isolated	-	-	-	-	-	-	-	-	NEGATIVE	NEGATIVE	-	-	-	-	-	NOT isolated	-	-	-
417	RECTAL SWAB (charcoal)		Hospital B	-	-	-	NOT isolated	-	-	-	-	-	-	-	-	NEGATIVE	NEGATIVE	-	-	-	-	-	NOT isolated	-	-	-
418	RECTAL SWAB (charcoal)		Hospital B	-	-	-	NOT isolated	-	-	-	-	-	-	-	-	NEGATIVE	NEGATIVE	-	-	-	-	-	NOT isolated	-	-	-
419	RECTAL SWAB (charcoal)		Hospital B	-	-	-	NOT isolated	-	-	-	-	-	-	-	-	NEGATIVE	NEGATIVE	-	-	-	-	-	NOT isolated	-	-	-
420	RECTAL SWAB (charcoal)		Hospital B	-	-	-	NOT isolated	-	-	-	-	-	-	-	-	NEGATIVE	NEGATIVE	-	-	-	-	-	NOT isolated	-	-	-
421	RECTAL SWAB (charcoal)		Hospital B	-	-	-	NOT isolated	-	-	-	-	-	-	-	-	NEGATIVE	NEGATIVE	-	-	-	-	-	NOT isolated	-	-	-
422	RECTAL SWAB (charcoal)		Hospital B	-	-	-	NOT isolated	-	-	-	-	-	-	-	-	NEGATIVE	NEGATIVE	-	-	-	-	-	NOT isolated	-	-	-
423	RECTAL SWAB (charcoal)		Hospital B	-	-	-	NOT isolated	-	-	-	-	-	-	-	-	NEGATIVE	NEGATIVE	-	-	-	-	-	NOT isolated	-	-	-
424	RECTAL SWAB (charcoal)		Hospital B	-	-	-	NOT isolated	-	-	-	-	-	-	-	-	NEGATIVE	NEGATIVE	-	-	-	-	-	NOT isolated	-	-	-
425	RECTAL SWAB (charcoal)		Hospital B	-	-	-	NOT isolated	-	-	-	-	-	-	-	-	NEGATIVE	NEGATIVE	-	-	-	-	-	NOT isolated	-	-	-
426	RECTAL SWAB (charcoal)		Hospital B	-	-	-	NOT isolated	-	-	-	-	-	-	-	-	NEGATIVE	NEGATIVE	-	-	-	-	-	NOT isolated	-	-	-
427	URINE		Hospital B	-	-	-	NOT isolated	-	-	-	-	-	-	-	-	NEGATIVE	NEGATIVE	-	-	-	-	-	NOT isolated	-	-	-
428	URINE	418	Hospital B	yes	Standard & Enhanced	yes	ISOLATED	38005	1788	TEM-1 + SHV-101 + CTX-M-15 + OXA-1	MM	2022-02-01	16.83	17.55	22.53	POSITIVE	POSITIVE	LT	2021-12-03	21.91	22.85	23.04	ISOLATED	38058	1788	TEM-1 + SHV-101 + CTX-M-15 + OXA-1
429	URINE		Hospital B	-	-	-	NOT isolated	-	-	-	-	-	-	-	-	NEGATIVE	NEGATIVE	-	-	-	-	-	NOT isolated	-	-	-
430	STOOL	418	Hospital B	yes	Standard & Enhanced	yes	ISOLATED	38064a	1788	TEM-1 + SHV-101 + CTX-M-15 + OXA-1	MM	2022-02-16	19.55	20.73	22.78	NEGATIVE	POSITIVE	LT	2021-12-10	19.13	19.86	23.33	ISOLATED	38064	1788	TEM-1 + SHV-101 + CTX-M-15 + OXA-1
431	STOOL		Hospital B	-	-	-	NOT isolated	-	-	-	-	-	-	-	-	NEGATIVE	POSITIVE	LT	2021-12-10	x	x	23.5	NOT isolated	-	-	-
432	RECTAL SWAB (charcoal)		Hospital B	-	-	-	NOT isolated	-	-	-	-	-	-	-	-	NEGATIVE	POSITIVE	LT	2021-12-10	x	x	23.44	NOT isolated	-	-	-
433	RECTAL SWAB (charcoal)		Hospital B	yes	Enhanced (CLED only)	no	NOT isolated	-	-	-	-	-	-	-	-	POSITIVE	POSITIVE	LT	2021-12-10	x	33.68	23.57	ISOLATED (CLED only)	38059	14	SHV-106
434	RECTAL SWAB (charcoal)	440	Hospital C	-	-	-	NOT isolated	-	-	-	-	-	-	-	-	NEGATIVE	POSITIVE	LT	2021-12-10	x	x	23.49	NOT isolated	-	-	-
435	RECTAL SWAB (charcoal)		Hospital B	-	-	-	NOT isolated	-	-	-	-	-	-	-	-	NEGATIVE	NEGATIVE	-	-	-	-	-	NOT isolated	-	-	-
436	STOOL		Hospital B	-	-	-	NOT isolated	-	-	-	-	-	-	-	-	NEGATIVE	NEGATIVE	-	-	-	-	-	NOT isolated	-	-	-
437	STOOL		Hospital B	-	-	-	NOT isolated	-	-	-	-	-	-	-	-	NEGATIVE	POSITIVE	LT	2021-12-10	x	x	23.45	NOT isolated	-	-	-
438	STOOL		Hospital B	-	-	-	NOT isolated	-	-	-	-	-	-	-	-	NEGATIVE	POSITIVE	LT	2021-12-10	x	x	23.55	NOT isolated	-	-	-
439	STOOL	195	Hospital B	yes	Standard & Enhanced	yes	ISOLATED	38057	1788	TEM-1 + SHV-101 + CTX-M-15 + OXA-1	MM	2022-02-01	17.5	18.24	22.66	POSITIVE	POSITIVE	LT	2021-12-10	20.33	21.16	23.46	ISOLATED	38060	1788	TEM-1 + SHV-101 + CTX-M-15 + OXA-1
440	STOOL		Hospital B	-	-	-	NOT isolated	-	-	-	-	-	-	-	-	NEGATIVE	NEGATIVE	-	-	-	-	-	NOT isolated	-	-	-
441	STOOL		Hospital B	-	-	-	NOT isolated	-	-	-	-	-	-	-	-	NEGATIVE	POSITIVE	LT	2021-12-10	x	x	23.42	NOT isolated	-	-	-
442	STOOL		Hospital B	-	-	-	NOT isolated	-	-	-	-	-	-	-	-	NEGATIVE	NEGATIVE	-	-	-	-	-	NOT isolated	-	-	-
443	STOOL		Hospital B	-	-	-	NOT isolated	-	-	-	-	-	-	-	-	NEGATIVE	POSITIVE	LT	2021-12-10	x	x	23.47	NOT isolated	-	-	-
444	STOOL		Hospital B	-	-	-	NOT isolated	-	-	-	-	-	-	-	-	NEGATIVE	NEGATIVE	-	-	-	-	-	NOT isolated	-	-	-
445	STOOL		Hospital B	-	-	-	NOT isolated	-	-	-	-	-	-	-	-	NEGATIVE	NEGATIVE	-	-	-	-	-	NOT isolated	-	-	-
446	STOOL		Hospital B	-	-	-	NOT isolated	-	-	-	-	-	-	-	-	NEGATIVE	NEGATIVE	-	-	-	-	-	NOT isolated	-	-	-
447	URINE		Hospital B	-	-	-	NOT isolated	-	-	-	-	-	-	-	-	NEGATIVE	NEGATIVE	-	-	-	-	-	NOT isolated	-	-	-
448	URINE		Hospital B	-	-	-	NOT isolated	-	-	-	-	-	-	-	-	NEGATIVE	NEGATIVE	-	-	-	-	-	NOT isolated	-	-	-
449	URINE		Hospital B	-	-	-	NOT isolated	-	-	-	-	-	-	-	-	NEGATIVE	NEGATIVE	-	-	-	-	-	NOT isolated	-	-	-
450	URINE		Hospital B	-	-	-	NOT isolated	-	-	-	-	-	-	-	-	NEGATIVE	NEGATIVE	-	-	-	-	-	NOT isolated	-	-	-
451	URINE		Hospital B	-	-	-	NOT isolated	-	-	-	-	-	-	-	-	NEGATIVE	NEGATIVE	-	-	-	-	-	NOT isolated	-	-	-
452	URINE		Hospital B	-	-	-	NOT isolated	-	-	-	-	-	-	-	-	NEGATIVE	NEGATIVE	-	-	-	-	-	NOT isolated	-	-	-
453	URINE	195	Hospital B	yes	Standard & Enhanced	yes	ISOLATED	38062a	1788	TEM-1 + SHV-101 + CTX-M-15 + OXA-1	MM	2022-02-16	19.12	20.12	22.78	POSITIVE	POSITIVE	LT	2021-12-10	19.61	20.34	23.44	ISOLATED	38062	1788	TEM-1 + SHV-101 + CTX-M-15 + OXA-1
454	URINE		Hospital B	-	-	-	NOT isolated	-	-	-	-	-	-	-	-	NEGATIVE	NEGATIVE	-	-	-	-	-	NOT isolated	-	-	-
455	URINE		Hospital B	-	-	-	NOT isolated	-	-	-	-	-	-	-	-	NEGATIVE	NEGATIVE	-	-	-	-	-	NOT isolated	-	-	-
456	URINE		Hospital B	-	-	-	NOT isolated	-	-	-	-	-	-	-	-	NEGATIVE	NEGATIVE	-	-	-	-	-	NOT isolated	-	-	-
457	RECTAL SWAB (charcoal)		Hospital B	-	-	-	NOT isolated	-	-	-	-	-	-	-	-	NEGATIVE	NEGATIVE	-	-	-	-	-	NOT isolated	-	-	-
458	RECTAL SWAB (charcoal)		Hospital B	-	-	-	NOT isolated	-	-	-	-	-	-	-	-	NEGATIVE	POSITIVE	LT	2021-12-10	x	x	23.34	NOT isolated	-	-	-
459	RECTAL SWAB (charcoal)		Hospital B	-	-	-	NOT isolated	-	-	-	-	-	-	-	-	NEGATIVE	POSITIVE	LT	2021-12-10	x	31.72	23.43	NOT isolated	-	-	-
460	RECTAL SWAB (charcoal)		Hospital B	-	-	-	NOT isolated	-	-	-	-	-	-	-	-	POSITIVE	POSITIVE	LT	2021-12-10	x	35.28	23.54	NOT isolated	-	-	-
461	RECTAL SWAB (charcoal)		Hospital B	-	-	-	NOT isolated	-	-	-	-	-	-	-	-	NEGATIVE	NEGATIVE	-	-	-	-	-	NOT isolated	-	-	-
462	RECTAL SWAB (charcoal)		Hospital B	-	-	-	NOT isolated	-	-	-	-	-	-	-	-	NEGATIVE	NEGATIVE	-	-	-	-	-	NOT isolated	-	-	-
463	RECTAL SWAB (charcoal)		Hospital B	-	-	-	NOT isolated	-	-	-	-	-	-	-	-	NEGATIVE	POSITIVE	LT	2021-12-10	x	31.98	23.45	NOT isolated	-	-	-
464	RECTAL SWAB (charcoal)		Hospital B	yes	Enhanced (CLED only)	no	NOT isolated	-	-	-	-	-	-	-	-	NEGATIVE	POSITIVE	LT	2021-12-10	x	35.58	23.47	ISOLATED (CLED only)	38068	147	SHV-11 + TEM-122
465	STOOL		Hospital B	-	-	-	NOT isolated	-	-	-	-	-	-	-	-	NEGATIVE	POSITIVE	LT	2021-12-10	x	x	23.37	NOT isolated	-	-	-
466	STOOL		Hospital B	-	-	-	NOT isolated	-	-	-	-	-	-	-	-	NEGATIVE	NEGATIVE	-	-	-	-	-	NOT isolated	-	-	-
467	STOOL		Hospital B	-	-	-	NOT isolated	-	-	-	-	-	-	-	-	NEGATIVE	NEGATIVE	-	-	-	-	-	NOT isolated	-	-	-
468	STOOL		Hospital B	-	-	-	NOT isolated	-	-	-	-	-	-	-	-	NEGATIVE	POSITIVE	LT	2021-12-17	x	x	22.83	NOT isolated	-	-	-
469	STOOL		Hospital B	-	-	-	NOT isolated	-	-	-	-	-	-	-	-	NEGATIVE	POSITIVE	LT	2021-12-17	x	x	22.62	NOT isolated	-	-	-
470	STOOL	195	Hospital B	yes	Standard & Enhanced	yes	ISOLATED	38098	1788	TEM-1 + SHV-101 + CTX-M-15 + OXA-1	MM	2022-02-01	17.52	18.28	22.55	POSITIVE	POSITIVE	LT	2021-12-17	21.79	23.01	22.7	ISOLATED	38096	1788	TEM-1 + SHV-101 + CTX-M-15 + OXA-1
471	STOOL	418	Hospital B	yes	Enhanced	yes	NOT isolated	-	-	-	-	-	-	-	-	NEGATIVE	POSITIVE	LT	2021-12-17	19.37	20.46	22.53	ISOLATED	38105	1788	TEM-1 + SHV-101 + CTX-M-15 + OXA-1
472	STOOL		Hospital B	-	-	-	NOT isolated	-	-	-	-	-	-	-	-	NEGATIVE	NEGATIVE	-	-	-	-	-	NOT isolated	-	-	-
473	STOOL		Hospital B	-	-	-	NOT isolated	-	-	-	-	-	-	-	-	NEGATIVE	NEGATIVE	-	-	-	-	-	NOT isolated	-	-	-
474	STOOL		Hospital B	-	-	-	NOT isolated	-	-	-	-	-	-	-	-	NEGATIVE	POSITIVE	LT	2021-12-17	x	x	22.75	NOT isolated	-	-	-
475	STOOL	339	Hospital B	-	-	-	NOT isolated	-	-	-	-	-	-	-	-	POSITIVE	POSITIVE	LT	2021-12-17	x	x	22.69	NOT isolated	-	-	-
476	STOOL		Hospital B	-	-	-	NOT isolated	-	-	-	-	-	-	-	-	NEGATIVE	POSITIVE	LT	2021-12-17	x	x	22.68	NOT isolated	-	-	-
477	STOOL		Hospital B	-	-	-	NOT isolated	-	-	-	-	-	-	-	-	NEGATIVE	NEGATIVE	-	-	-	-	-	NOT isolated	-	-	-
478	URINE	195	Hospital B	yes	Standard & Enhanced	yes	ISOLATED	38099	1788	TEM-1 + CTX-M-15 + OXA-1	MM	2022-02-01	18.27	18.75	22.69	POSITIVE	POSITIVE	LT	2021-12-17	21.93	23.23	22.69	ISOLATED	38106	1788	TEM-1 + SHV-101 + CTX-M-15 + OXA-1
479	URINE		Hospital B	-	-	-	NOT isolated	-	-	-	-	-	-	-	-	NEGATIVE	NEGATIVE	-	-	-	-	-	NOT isolated	-	-	-
480	URINE	339	Hospital B	yes	Standard & Enhanced	yes	ISOLATED	38092	1788	TEM-1 + SHV-101 + CTX-M-15 + OXA-1	MM	2022-02-01	18.29	19.1	22.67	NEGATIVE	POSITIVE	LT	2021-12-17	21.45	22.52	22.75	ISOLATED	38108	1788	TEM-1 + SHV-101 + CTX-M-15 + OXA-1
481	URINE	418	Hospital B	-	-	-	NOT isolated	-	-	-	-	-	-	-	-	NEGATIVE	NEGATIVE	-	-	-	-	-	NOT isolated	-	-	-
482	URINE		Hospital B	-	-	-	NOT isolated	-	-	-	-	-	-	-	-	NEGATIVE	NEGATIVE	-	-	-	-	-	NOT isolated	-	-	-
483	URINE		Hospital B	-	-	-	NOT isolated	-	-	-	-	-	-	-	-	NEGATIVE	NEGATIVE	-	-	-	-	-	NOT isolated	-	-	-
484	URINE		Hospital B	-	-	-	NOT isolated	-	-	-	-	-	-	-	-	NEGATIVE	NEGATIVE	-	-	-	-	-	NOT isolated	-	-	-
485	URINE		Hospital B	-	-	-	NOT isolated	-	-	-	-	-	-	-	-	NEGATIVE	NEGATIVE	-	-	-	-	-	NOT isolated	-	-	-
486	URINE		Hospital B	-	-	-	NOT isolated	-	-	-	-	-	-	-	-	NEGATIVE	NEGATIVE	-	-	-	-	-	NOT isolated	-	-	-
487	URINE		Hospital B	-	-	-	NOT isolated	-	-	-	-	-	-	-	-	NEGATIVE	NEGATIVE	-	-	-	-	-	NOT isolated	-	-	-
488	URINE		Hospital B	-	-	-	NOT isolated	-	-	-	-	-	-	-	-	NEGATIVE	NEGATIVE	-	-	-	-	-	NOT isolated	-	-	-
489	URINE		Hospital B	-	-	-	NOT isolated	-	-	-	-	-	-	-	-	NEGATIVE	NEGATIVE	-	-	-	-	-	NOT isolated	-	-	-
490	URINE		Hospital B	-	-	-	NOT isolated	-	-	-	-	-	-	-	-	NEGATIVE	NEGATIVE	-	-	-	-	-	NOT isolated	-	-	-
491	RECTAL SWAB (charcoal)		Hospital B	-	-	-	NOT isolated	-	-	-	-	-	-	-	-	NEGATIVE	NEGATIVE	-	-	-	-	-	NOT isolated	-	-	-
492	RECTAL SWAB (charcoal)		Hospital B	-	-	-	NOT isolated	-	-	-	-	-	-	-	-	NEGATIVE	NEGATIVE	-	-	-	-	-	NOT isolated	-	-	-
493	RECTAL SWAB (charcoal)		Hospital B	-	-	-	NOT isolated	-	-	-	-	-	-	-	-	POSITIVE	POSITIVE	LT	2021-12-17	x	x	22.75	NOT isolated	-	-	-
494	RECTAL SWAB (charcoal)		Hospital B	-	-	-	NOT isolated	-	-	-	-	-	-	-	-	NEGATIVE	POSITIVE	LT	2021-12-17	x	x	22.55	NOT isolated	-	-	-
495	RECTAL SWAB (charcoal)		Hospital B	-	-	-	NOT isolated	-	-	-	-	-	-	-	-	NEGATIVE	POSITIVE	LT	2021-12-17	x	x	22.63	NOT isolated	-	-	-
496	RECTAL SWAB (charcoal)		Hospital B	-	-	-	NOT isolated	-	-	-	-	-	-	-	-	NEGATIVE	NEGATIVE	-	-	-	-	-	NOT isolated	-	-	-
497	RECTAL SWAB (charcoal)		Hospital B	-	-	-	NOT isolated	-	-	-	-	-	-	-	-	NEGATIVE	POSITIVE	LT	2021-12-17	x	32.47	22.75	NOT isolated	-	-	-
498	RECTAL SWAB (charcoal)		Hospital B	-	-	-	NOT isolated	-	-	-	-	-	-	-	-	NEGATIVE	NEGATIVE	-	-	-	-	-	NOT isolated	-	-	-
499	RECTAL SWAB (charcoal)		Hospital B	-	-	-	NOT isolated	-	-	-	-	-	-	-	-	NEGATIVE	POSITIVE	LT	2021-12-17	x	35.03	22.54	NOT isolated	-	-	-
500	RECTAL SWAB (charcoal)		Hospital B	-	-	-	NOT isolated	-	-	-	-	-	-	-	-	NEGATIVE	POSITIVE	LT	2021-12-17	x	x	22.64	NOT isolated	-	-	-
501	URINE		Hospital B	-	-	-	NOT isolated	-	-	-	-	-	-	-	-	NEGATIVE	NEGATIVE	-	-	-	-	-	NOT isolated	-	-	-
502	URINE	327	Hospital B	-	-	-	NOT isolated	-	-	-	-	-	-	-	-	NEGATIVE	NEGATIVE	-	-	-	-	-	NOT isolated	-	-	-
503	URINE		Hospital B	-	-	-	NOT isolated	-	-	-	-	-	-	-	-	NEGATIVE	NEGATIVE	-	-	-	-	-	NOT isolated	-	-	-
504	URINE		Hospital B	-	-	-	NOT isolated	-	-	-	-	-	-	-	-	NEGATIVE	NEGATIVE	-	-	-	-	-	NOT isolated	-	-	-
505	URINE		Hospital B	-	-	-	NOT isolated	-	-	-	-	-	-	-	-	NEGATIVE	NEGATIVE	-	-	-	-	-	NOT isolated	-	-	-
506	STOOL	327	Hospital B	yes	Standard	yes	ISOLATED	38097	1788	TEM-1 + SHV-101 + CTX-M-15 (Gent S)	MM	2022-02-01	18.56	19.39	22.6	POSITIVE	POSITIVE	LT	2021-12-17	x	x	22.68	NOT isolated	-	-	-
507	STOOL		Hospital B	-	-	-	NOT isolated	-	-	-	-	-	-	-	-	NEGATIVE	NEGATIVE	-	-	-	-	-	NOT isolated	-	-	-
508	STOOL		Hospital B	-	-	-	NOT isolated	-	-	-	-	-	-	-	-	NEGATIVE	POSITIVE	LT	2021-12-17	x	x	22.81	NOT isolated	-	-	-
509	STOOL		Hospital B	-	-	-	NOT isolated	-	-	-	-	-	-	-	-	POSITIVE	POSITIVE	LT	2021-12-17	x	x	22.65	NOT isolated	-	-	-
510	STOOL		Hospital B	-	-	-	NOT isolated	-	-	-	-	-	-	-	-	NEGATIVE	POSITIVE	LT	2021-12-17	x	x	22.69	NOT isolated	-	-	-
511	RECTAL SWAB (charcoal)		Hospital B	-	-	-	NOT isolated	-	-	-	-	-	-	-	-	NEGATIVE	POSITIVE	LT	2021-12-17	x	34.49	22.7	NOT isolated	-	-	-
512	RECTAL SWAB (charcoal)		Hospital B	-	-	-	NOT isolated	-	-	-	-	-	-	-	-	NEGATIVE	POSITIVE	LT	2021-12-17	x	x	22.69	NOT isolated	-	-	-
513	RECTAL SWAB (charcoal)		Hospital B	-	-	-	NOT isolated	-	-	-	-	-	-	-	-	NEGATIVE	POSITIVE	LT	2021-12-17	x	38.14	22.72	NOT isolated	-	-	-
514	URINE		Hospital B	-	-	-	NOT isolated	-	-	-	-	-	-	-	-	NEGATIVE	NEGATIVE	-	-	-	-	-	NOT isolated	-	-	-
515	URINE		Hospital B	-	-	-	NOT isolated	-	-	-	-	-	-	-	-	NEGATIVE	NEGATIVE	-	-	-	-	-	NOT isolated	-	-	-
516	URINE		Hospital B	-	-	-	NOT isolated	-	-	-	-	-	-	-	-	NEGATIVE	NEGATIVE	-	-	-	-	-	NOT isolated	-	-	-
517	URINE		Hospital B	-	-	-	NOT isolated	-	-	-	-	-	-	-	-	NEGATIVE	NEGATIVE	-	-	-	-	-	NOT isolated	-	-	-
518	URINE		Hospital B	-	-	-	NOT isolated	-	-	-	-	-	-	-	-	NEGATIVE	NEGATIVE	-	-	-	-	-	NOT isolated	-	-	-
519	STOOL		Hospital B	-	-	-	NOT isolated	-	-	-	-	-	-	-	-	POSITIVE	POSITIVE	LT	2021-12-17	x	x	22.66	NOT isolated	-	-	-
520	STOOL		Hospital B	-	-	-	NOT isolated	-	-	-	-	-	-	-	-	NEGATIVE	POSITIVE	LT	2021-12-17	x	x	22.61	NOT isolated	-	-	-
521	STOOL		Hospital B	-	-	-	NOT isolated	-	-	-	-	-	-	-	-	NEGATIVE	POSITIVE	LT	2021-12-17	x	x	22.64	NOT isolated	-	-	-
522	STOOL		Hospital B	-	-	-	NOT isolated	-	-	-	-	-	-	-	-	NEGATIVE	NEGATIVE	-	-	-	-	-	NOT isolated	-	-	-
523	STOOL		Hospital B	-	-	-	NOT isolated	-	-	-	-	-	-	-	-	NEGATIVE	POSITIVE	LT	2021-12-17	x	x	22.71	NOT isolated	-	-	-
524	STOOL		Hospital B	-	-	-	NOT isolated	-	-	-	-	-	-	-	-	NEGATIVE	POSITIVE	LT	2021-12-17	x	x	22.74	NOT isolated	-	-	-
525	STOOL		Hospital B	-	-	-	NOT isolated	-	-	-	-	-	-	-	-	POSITIVE	POSITIVE	LT	2021-12-17	x	x	22.72	NOT isolated	-	-	-
526	STOOL	440	Hospital B	yes	Standard & Enhanced	yes	ISOLATED	38121	1788	TEM-1 + SHV-101 + CTX-M-15 + OXA-1	MM	2022-02-01	17.51	18.27	22.63	POSITIVE	POSITIVE	MM	2021-12-21	20.74	21.85	22.61	ISOLATED	38166	1788	TEM-1 + SHV-101 + CTX-M-15 + OXA-1
527	URINE	440	Hospital B	-	-	-	NOT isolated	-	-	-	-	-	-	-	-	NEGATIVE	NEGATIVE	-	-	-	-	-	NOT isolated	-	-	-
