# Supplementary material for: Clonal expansion and rapid characterization of Klebsiella pneumoniae ST1788, an otherwise uncommon strain spreading in Wales, UK
Source: Microb Genom. 2023 Sep 5;9(9):001104. doi: 10.1099/mgen.0.001104 (PMC10569728; doi:10.1099/mgen.0.001104)
Supplement: Supplementary material 5 [file mgen-9-1104-s005.xlsx]

## Sheet: ST1788 Screening result summary
				Standard screening results (A)					Enhanced screening results (B)							Positive with screening method
Sample Number	Sample Type	Patient Code	Location	Klebsiella pneumoniae	4677 PCR (Ct)	yphG PCR (Ct)	gfp PCR (Ct)	ST	MHB + Abs @24h	MHB + Abs @48h	4677 PCR (Ct)	yphG PCR (Ct)	gfp PCR (Ct)	Klebsiella pneumoniae	ST
36	Rectal swab	415	Hospital C	ISOLATED	17.16	17.85	22.58	1788	-	-	NT	NT	NT	NOT isolated	N/A	A
37	Urine	415	Hospital C	ISOLATED	19.68	20.9	22.81	1788	-	+	31.98	34.92	23.17	NOT isolated	N/A	A
137	Rectal swab	439	Hospital C	NOT isolated	NT	NT	NT	N/A	+	+	22.63	23.34	23.19	NOT isolated	N/A	B (PCR only)
177	Rectal swab	415	Hospital C	NOT isolated	NT	NT	NT	N/A	+	+	20.34	21.52	23.57	ISOLATED	1788	B
186	Urine	438	Hospital C	ISOLATED	16.72	17.36	22.54	1788	+	+	24.2	25.85	23.51	ISOLATED	1788	A & B
362	Urine	327	Hospital B	ISOLATED	17.8	18.4	22.47	1788	+	+	x	22.49	23.18	ISOLATED	307	A
					x	18.49	22.66	307
365	Urine	339	Hospital B	ISOLATED	17.24	17.91	22.62	1788	+	+	21.64	22.5	23.17	ISOLATED	1788	A & B
374	Rectal swab	339	Hospital B	NOT isolated	NT	NT	NT	N/A	+	+	21.32	22.12	23.13	ISOLATED	1788	B
381	Rectal swab	327	Hospital B	ISOLATED	19.12	20.25	22.73	1788	+	+	21.29	22.1	23.11	ISOLATED	1788	A & B
384	Stool	327	Hospital B	ISOLATED	18.61	19.51	22.75	1788	-	+	19.44	20.14	22.99	ISOLATED	1788	A & B
389	Urine	339	Hospital B	ISOLATED	17.54	18.25	22.56	1788	+	+	21.36	22.33	23.1	ISOLATED	1788	A & B
400	Urine	339	Hospital B	ISOLATED	17.26	18.07	22.5	1788	-	+	20.94	21.76	23.05	ISOLATED	1788	A & B
409	Stool	327	Hospital B	ISOLATED	17.34	18.1	22.57	1788	+	+	x	x	22.87	NOT isolated	N/A	A
428	Urine	418	Hospital B	ISOLATED	16.83	17.55	22.53	1788	+	+	21.91	22.85	23.04	ISOLATED	1788	A & B
430	Stool	418	Hospital B	ISOLATED	19.55	20.73	22.78	1788	-	+	19.13	19.86	23.33	ISOLATED	1788	A & B
439	Stool	195	Hospital B	ISOLATED	17.5	18.24	22.66	1788	+	+	20.33	21.16	23.46	ISOLATED	1788	A & B
453	Urine	195	Hospital B	ISOLATED	19.12	20.12	22.78	1788	+	+	19.61	20.34	23.44	ISOLATED	1788	A & B
470	Stool	195	Hospital B	ISOLATED	17.52	18.28	22.55	1788	+	+	21.79	23.01	22.7	ISOLATED	1788	A & B
471	Stool	418	Hospital B	NOT isolated	NT	NT	NT	N/A	-	+	19.37	20.46	22.53	ISOLATED	1788	B
478	Urine	195	Hospital B	ISOLATED	18.27	18.75	22.69	1788	+	+	21.93	23.23	22.69	ISOLATED	1788	A & B
480	Urine	339	Hospital B	ISOLATED	18.29	19.1	22.67	1788	-	+	21.45	22.52	22.75	ISOLATED	1788	A & B
506	Stool	327	Hospital B	ISOLATED	18.56	19.39	22.6	1788	+	+	x	x	22.68	NOT isolated	N/A	A
526	Stool	440	Hospital B	ISOLATED	17.51	18.27	22.63	1788	+	+	20.74	21.85	22.61	ISOLATED	1788	A & B
