# Supplementary material for: Clonal expansion and rapid characterization of Klebsiella pneumoniae ST1788, an otherwise uncommon strain spreading in Wales, UK
Source: Microb Genom. 2023 Sep 5;9(9):001104. doi: 10.1099/mgen.0.001104 (PMC10569728; doi:10.1099/mgen.0.001104)
Supplement: Supplementary material 6 [file mgen-9-1104-s006.xlsx]

## Sheet: Pairwise_diffs_97_ST1788s_after
	ARGID_30174	ARGID_31910	ARGID_31911	ARGID_31958	ARGID_32205	ARGID_32215	ARGID_32361	ARGID_32774	ARGID_32842	ARGID_32843	ARGID_32844	ARGID_32847	ARGID_32849	ARGID_32856	ARGID_32858	ARGID_32881	ARGID_32938	ARGID_32941	ARGID_33072	ARGID_33073	ARGID_33074	ARGID_33076	ARGID_33077	ARGID_33079	ARGID_33302	ARGID_33328	ARGID_33405	ARGID_33462	ARGID_33476	ARGID_33542	ARGID_33748	ARGID_33792	ARGID_33829	ARGID_33850	ARGID_34024	ARGID_34363	ARGID_34756	ARGID_35368	ARGID_35369	ARGID_35370	ARGID_35371	ARGID_35372	ARGID_35373	ARGID_35374	ARGID_35375	ARGID_35602	ARGID_35630	ARGID_35765	ARGID_35872
ARGID_30174	0	17	18	11	15	14	12	13	13	14	9	13	11	10	13	13	12	12	13	14	8	8	14	13	13	12	16	13	14	14	15	22	14	16	13	25	19	14	17	16	16	17	16	9	17	12	16	18	15
ARGID_31910	17	0	25	8	11	11	10	10	26	28	22	26	8	23	10	26	9	9	27	27	21	21	27	26	25	20	13	20	11	11	23	29	27	13	22	32	27	27	30	29	30	30	29	22	30	25	13	31	22
ARGID_31911	18	25	0	19	23	22	20	21	27	29	23	27	19	24	21	26	20	20	28	27	22	22	28	26	27	21	24	21	22	22	23	30	28	23	23	33	27	28	31	30	31	31	30	22	31	25	24	32	23
ARGID_31958	11	8	19	0	6	5	4	4	20	22	16	20	2	17	4	20	3	3	21	21	15	15	21	20	20	14	7	14	5	5	17	23	21	7	16	26	21	21	24	23	24	24	23	16	24	19	7	25	16
ARGID_32205	15	11	23	6	0	9	8	8	24	26	19	24	6	21	8	24	7	7	25	25	19	19	25	24	24	18	11	18	9	9	21	27	25	11	20	28	23	25	28	27	28	28	27	20	28	23	11	29	20
ARGID_32215	14	11	22	5	9	0	3	7	23	25	19	23	5	20	7	23	6	6	24	24	18	18	24	23	23	17	10	17	8	8	20	26	24	10	19	29	24	24	27	26	27	27	26	19	27	22	6	28	19
ARGID_32361	12	10	20	4	8	3	0	6	21	23	17	21	4	18	6	21	5	5	22	22	16	16	22	21	21	15	9	15	7	7	18	24	22	9	17	27	22	22	25	24	25	25	24	17	25	20	5	26	17
ARGID_32774	13	10	21	4	8	7	6	0	22	24	18	22	2	19	6	22	5	5	23	23	17	17	23	22	22	16	9	16	7	7	19	25	23	8	18	28	22	23	26	25	26	26	25	18	26	21	9	27	18
ARGID_32842	13	26	27	20	24	23	21	22	0	12	6	10	20	7	22	10	21	21	11	11	5	5	11	10	10	21	25	22	23	23	25	31	23	25	22	34	29	9	12	11	14	12	11	6	12	9	25	13	24
ARGID_32843	14	28	29	22	26	25	23	24	12	0	8	12	22	9	23	11	23	23	6	13	7	7	13	12	12	24	27	24	25	25	27	32	25	27	23	36	30	13	14	15	16	16	14	8	14	11	26	17	26
ARGID_32844	9	22	23	16	19	19	17	18	6	8	0	6	16	3	18	6	17	17	7	7	1	0	7	6	6	18	21	18	19	19	21	27	19	21	18	30	25	7	10	9	10	10	9	2	10	5	21	11	20
ARGID_32847	13	26	27	20	24	23	21	22	10	12	6	0	20	7	22	10	21	21	11	11	5	5	1	10	10	22	25	22	23	23	25	30	23	25	22	34	29	11	14	13	13	14	13	6	14	9	25	15	24
ARGID_32849	11	8	19	2	6	5	4	2	20	22	16	20	0	17	4	20	3	3	21	21	15	15	21	20	20	14	7	14	5	5	17	23	21	7	16	26	20	21	24	23	24	24	23	16	24	19	7	25	16
ARGID_32856	10	23	24	17	21	20	18	19	7	9	3	7	17	0	19	7	18	18	8	8	2	1	8	7	7	19	22	19	20	20	22	28	20	22	19	31	26	8	11	10	11	11	10	3	11	6	22	12	21
ARGID_32858	13	10	21	4	8	7	6	6	22	23	18	22	4	19	0	22	5	5	22	23	17	17	23	22	22	15	9	16	7	7	18	25	23	8	18	28	22	23	26	25	25	26	25	18	26	21	9	27	18
ARGID_32881	13	26	26	20	24	23	21	22	10	11	6	10	20	7	22	0	21	21	10	11	5	5	11	10	6	21	25	22	23	23	24	30	23	25	22	34	28	11	14	13	13	14	13	6	13	9	25	15	24
ARGID_32938	12	9	20	3	7	6	5	5	21	23	17	21	3	18	5	21	0	2	22	22	16	16	22	21	21	15	8	15	6	6	18	24	22	8	17	27	22	22	25	24	25	25	24	17	25	20	8	26	17
ARGID_32941	12	9	20	3	7	6	5	5	21	23	17	21	3	18	5	21	2	0	22	22	16	16	22	21	21	15	8	15	6	6	18	24	22	8	17	27	22	22	25	24	25	25	24	17	25	20	8	26	17
ARGID_33072	13	27	28	21	25	24	22	23	11	6	7	11	21	8	22	10	22	22	0	12	6	6	12	11	11	23	26	23	24	24	26	31	24	25	22	35	30	12	13	14	15	15	13	7	13	10	25	16	25
ARGID_33073	14	27	27	21	25	24	22	23	11	13	7	11	21	8	23	11	22	22	12	0	6	6	12	5	11	23	26	23	24	24	26	32	24	26	23	35	30	12	15	14	15	15	14	7	15	10	26	16	25
ARGID_33074	8	21	22	15	19	18	16	17	5	7	1	5	15	2	17	5	16	16	6	6	0	0	6	5	5	17	20	17	18	18	20	26	18	20	17	29	24	6	9	8	9	9	8	1	9	4	20	10	19
ARGID_33076	8	21	22	15	19	18	16	17	5	7	0	5	15	1	17	5	16	16	6	6	0	0	6	5	5	17	20	17	18	18	20	26	18	20	17	29	24	6	9	8	9	9	8	1	9	4	20	10	19
ARGID_33077	14	27	28	21	25	24	22	23	11	13	7	1	21	8	23	11	22	22	12	12	6	6	0	11	11	23	26	23	24	24	26	31	24	26	23	35	30	12	15	14	14	15	14	7	15	10	26	16	25
ARGID_33079	13	26	26	20	24	23	21	22	10	12	6	10	20	7	22	10	21	21	11	5	5	5	11	0	10	22	25	22	23	23	25	31	23	25	22	34	29	11	14	13	14	14	13	6	14	9	25	15	24
ARGID_33302	13	25	27	20	24	23	21	22	10	12	6	10	20	7	22	6	21	21	11	11	5	5	11	10	0	22	25	22	23	23	25	31	23	25	22	34	29	11	14	13	14	14	13	6	14	9	25	15	24
ARGID_33328	12	20	21	14	18	17	15	16	21	24	18	22	14	19	15	21	15	15	23	23	17	17	23	22	22	0	19	16	17	17	19	24	23	18	17	28	22	23	26	25	26	26	24	18	26	21	19	27	18
ARGID_33405	16	13	24	7	11	10	9	9	25	27	21	25	7	22	9	25	8	8	26	26	20	20	26	25	25	19	0	19	2	2	22	28	26	12	21	31	26	26	29	28	29	29	28	21	29	24	12	30	21
ARGID_33462	13	20	21	14	18	17	15	16	22	24	18	22	14	19	16	22	15	15	23	23	17	17	23	22	22	16	19	0	17	17	19	21	23	19	18	24	23	23	26	25	26	26	25	18	26	21	19	27	18
ARGID_33476	14	11	22	5	9	8	7	7	23	25	19	23	5	20	7	23	6	6	24	24	18	18	24	23	23	17	2	17	0	0	20	26	24	10	19	29	24	24	27	26	25	27	26	19	27	22	10	28	19
ARGID_33542	14	11	22	5	9	8	7	7	23	25	19	23	5	20	7	23	6	6	24	24	18	18	24	23	23	17	2	17	0	0	20	26	24	10	19	28	24	24	27	26	27	27	26	19	27	22	10	28	19
ARGID_33748	15	23	23	17	21	20	18	19	25	27	21	25	17	22	18	24	18	18	26	26	20	20	26	25	25	19	22	19	20	20	0	27	26	20	20	30	26	26	29	28	29	29	27	21	29	24	22	30	21
ARGID_33792	22	29	30	23	27	26	24	25	31	32	27	30	23	28	25	30	24	24	31	32	26	26	31	31	31	24	28	21	26	26	27	0	32	28	27	33	31	32	35	34	33	35	34	27	35	30	28	36	27
ARGID_33829	14	27	28	21	25	24	22	23	23	25	19	23	21	20	23	23	22	22	24	24	18	18	24	23	23	23	26	23	24	24	26	32	0	26	23	33	30	24	27	26	25	27	26	19	27	22	26	28	25
ARGID_33850	16	13	23	7	11	10	9	8	25	27	21	25	7	22	8	25	8	8	25	26	20	20	26	25	25	18	12	19	10	10	20	28	26	0	21	31	25	26	29	28	29	29	28	20	29	23	12	30	20
ARGID_34024	13	22	23	16	20	19	17	18	22	23	18	22	16	19	18	22	17	17	22	23	17	17	23	22	22	17	21	18	19	19	20	27	23	21	0	30	24	23	26	25	23	26	25	18	26	21	21	27	19
ARGID_34363	25	32	33	26	28	29	27	28	34	36	30	34	26	31	28	34	27	27	35	35	29	29	35	34	34	28	31	24	29	28	30	33	33	31	30	0	30	35	38	37	38	38	37	29	38	32	31	39	29
ARGID_34756	19	27	27	21	23	24	22	22	29	30	25	29	20	26	22	28	22	22	30	30	24	24	30	29	29	22	26	23	24	24	26	31	30	25	24	30	0	29	32	31	32	32	30	25	32	28	26	33	25
ARGID_35368	14	27	28	21	25	24	22	23	9	13	7	11	21	8	23	11	22	22	12	12	6	6	12	11	11	23	26	23	24	24	26	32	24	26	23	35	29	0	3	3	15	4	4	7	3	10	26	6	25
ARGID_35369	17	30	31	24	28	27	25	26	12	14	10	14	24	11	26	14	25	25	13	15	9	9	15	14	14	26	29	26	27	27	29	35	27	29	26	38	32	3	0	6	16	7	7	10	4	13	28	9	28
ARGID_35370	16	29	30	23	27	26	24	25	11	15	9	13	23	10	25	13	24	24	14	14	8	8	14	13	13	25	28	25	26	26	28	34	26	28	25	37	31	3	6	0	15	5	5	9	6	12	28	7	27
ARGID_35371	16	30	31	24	28	27	25	26	14	16	10	13	24	11	25	13	25	25	15	15	9	9	14	14	14	26	29	26	25	27	29	33	25	29	23	38	32	15	16	15	0	18	14	8	16	11	27	17	26
ARGID_35372	17	30	31	24	28	27	25	26	12	16	10	14	24	11	26	14	25	25	15	15	9	9	15	14	14	26	29	26	27	27	29	35	27	29	26	38	32	4	7	5	18	0	4	10	7	13	29	4	28
ARGID_35373	16	29	30	23	27	26	24	25	11	14	9	13	23	10	25	13	24	24	13	14	8	8	14	13	13	24	28	25	26	26	27	34	26	28	25	37	30	4	7	5	14	4	0	9	7	12	28	6	27
ARGID_35374	9	22	22	16	20	19	17	18	6	8	2	6	16	3	18	6	17	17	7	7	1	1	7	6	6	18	21	18	19	19	21	27	19	20	18	29	25	7	10	9	8	10	9	0	10	3	20	11	19
ARGID_35375	17	30	31	24	28	27	25	26	12	14	10	14	24	11	26	13	25	25	13	15	9	9	15	14	14	26	29	26	27	27	29	35	27	29	26	38	32	3	4	6	16	7	7	10	0	13	28	9	28
ARGID_35602	12	25	25	19	23	22	20	21	9	11	5	9	19	6	21	9	20	20	10	10	4	4	10	9	9	21	24	21	22	22	24	30	22	23	21	32	28	10	13	12	11	13	12	3	13	0	23	14	22
ARGID_35630	16	13	24	7	11	6	5	9	25	26	21	25	7	22	9	25	8	8	25	26	20	20	26	25	25	19	12	19	10	10	22	28	26	12	21	31	26	26	28	28	27	29	28	20	28	23	0	30	21
ARGID_35765	18	31	32	25	29	28	26	27	13	17	11	15	25	12	27	15	26	26	16	16	10	10	16	15	15	27	30	27	28	28	30	36	28	30	27	39	33	6	9	7	17	4	6	11	9	14	30	0	29
ARGID_35872	15	22	23	16	20	19	17	18	24	26	20	24	16	21	18	24	17	17	25	25	19	19	25	24	24	18	21	18	19	19	21	27	25	20	19	29	25	25	28	27	26	28	27	19	28	22	21	29	0
ARGID_35918	15	12	23	6	10	5	4	8	24	26	20	24	6	21	8	24	7	7	25	25	19	19	25	24	24	18	11	18	9	9	21	27	25	11	20	30	25	25	28	27	26	28	27	19	28	22	1	29	20
ARGID_35950	15	27	29	22	26	25	23	24	10	14	8	12	22	9	24	12	23	23	13	13	7	7	13	12	12	24	27	24	25	25	27	33	25	27	24	36	30	2	5	3	16	2	2	7	5	10	27	4	26
ARGID_35951	17	30	31	24	28	27	25	26	12	16	10	14	24	11	26	14	25	24	15	15	9	9	15	14	14	26	29	26	26	27	27	35	27	28	26	38	30	4	7	5	18	4	4	10	7	11	27	5	26
ARGID_35959	16	13	24	7	11	6	5	9	24	26	20	24	7	21	9	24	8	8	25	25	19	19	25	24	24	19	12	19	10	10	22	28	26	12	21	31	25	25	28	27	28	28	27	20	28	23	8	29	21
ARGID_36021	14	11	22	5	9	8	7	7	23	25	19	23	5	20	7	23	6	6	24	24	18	18	24	23	23	17	10	17	8	8	20	26	24	10	19	29	24	24	27	26	25	27	26	19	27	22	10	28	19
ARGID_36028	20	33	34	27	31	30	28	29	15	19	13	17	27	14	29	17	28	28	18	18	12	12	18	17	17	29	32	29	30	30	32	38	30	32	29	41	35	7	10	8	19	5	7	13	10	16	32	7	31
ARGID_36029	17	30	31	24	28	27	25	26	12	16	10	14	24	10	26	14	25	25	15	15	9	9	15	14	14	26	29	26	27	27	29	35	27	29	26	38	32	5	8	6	16	3	5	10	8	13	29	5	28
ARGID_36030	18	31	32	25	29	28	26	27	13	17	11	15	25	12	27	15	26	26	16	16	10	10	16	15	15	27	30	27	28	28	30	36	28	30	27	39	33	6	9	7	18	4	6	11	9	14	30	6	29
ARGID_36056	18	32	32	26	30	29	27	27	27	30	23	28	25	25	28	28	27	27	29	28	22	22	28	27	28	28	31	28	29	29	31	37	29	31	28	40	34	29	32	31	32	32	31	24	32	27	30	32	30
ARGID_36124	9	22	23	16	20	19	17	18	18	20	14	18	16	15	18	18	17	17	19	19	13	13	19	18	18	18	21	18	19	19	21	27	19	21	18	30	25	19	22	21	22	22	21	14	22	17	21	23	20
ARGID_36125	10	22	24	17	21	20	18	19	19	21	15	19	17	16	19	19	18	18	20	20	14	14	20	19	19	19	22	19	20	20	22	28	20	22	19	31	26	20	23	22	23	23	22	15	23	18	22	24	21
ARGID_36211	8	21	22	15	19	18	16	17	17	19	13	17	15	14	17	17	16	16	18	18	12	12	18	17	17	17	20	17	18	18	18	26	16	19	17	29	24	18	21	20	19	21	20	12	21	15	20	22	19
ARGID_36212	17	30	31	24	28	27	25	26	12	15	10	14	24	11	26	14	25	25	15	15	9	9	15	14	14	26	29	26	26	27	27	34	26	27	25	37	30	4	7	5	16	2	4	9	7	11	27	3	26
ARGID_36213	10	22	24	17	21	20	18	19	19	21	15	19	17	16	19	19	18	18	20	20	14	14	20	19	19	19	22	19	20	20	21	28	20	21	19	30	25	20	23	22	21	23	22	15	23	17	21	23	20
ARGID_36222	19	33	35	27	32	31	29	30	29	32	26	30	28	27	28	29	28	29	30	30	24	25	30	30	30	30	33	30	31	30	33	38	31	33	29	42	37	31	34	33	34	34	32	25	34	28	33	35	32
ARGID_36223	19	33	35	27	32	31	29	30	29	32	26	30	28	27	28	29	28	29	30	30	24	25	30	30	30	30	33	30	31	30	33	38	31	33	29	42	37	31	34	33	34	34	32	25	34	28	33	35	32
ARGID_36236	13	20	21	14	18	17	15	16	22	24	18	22	14	19	16	22	15	15	23	23	17	17	23	22	21	16	19	12	17	17	18	21	22	18	18	24	23	23	26	25	26	26	25	18	26	21	19	27	18
ARGID_36308	14	21	22	15	19	18	16	17	23	25	19	23	15	20	17	23	16	16	24	24	18	18	24	23	23	17	20	13	18	18	19	22	23	19	19	25	24	24	27	26	27	27	26	19	27	22	20	28	19
ARGID_36310	19	26	27	20	24	23	21	22	27	30	24	28	20	25	22	28	21	20	29	29	23	23	29	28	28	11	25	22	23	23	25	31	29	24	24	34	27	29	32	31	30	32	31	24	32	27	25	33	24
ARGID_36406	11	24	25	18	22	21	19	20	20	22	16	20	18	17	20	20	19	19	21	21	15	15	21	20	20	20	23	20	21	21	23	29	21	22	20	32	27	21	24	23	22	24	23	16	24	19	23	25	22
ARGID_36537	9	22	22	16	20	19	17	18	18	20	14	18	16	15	18	18	17	17	19	19	13	13	19	18	18	18	21	18	19	19	18	27	17	20	18	30	25	19	22	21	20	22	21	13	22	16	21	23	20
ARGID_36613	9	22	22	16	20	19	17	18	18	20	14	18	16	15	18	17	17	17	19	19	13	13	19	18	18	18	21	18	19	19	18	27	17	20	18	30	25	19	22	21	20	22	21	13	22	16	21	23	20
ARGID_36615	10	23	23	17	21	20	18	19	19	21	15	19	17	16	19	18	18	18	20	20	14	14	20	19	19	19	22	19	20	20	19	28	18	21	19	31	26	20	23	22	22	23	22	14	23	17	22	24	21
ARGID_36673	9	21	22	16	20	19	17	18	18	20	14	18	16	15	18	17	17	17	19	19	13	13	19	18	18	18	21	18	19	19	18	27	17	20	18	30	25	19	22	21	22	22	21	13	22	16	21	23	20
ARGID_36690	14	27	28	21	25	24	22	23	9	13	7	11	21	8	23	11	22	22	12	12	6	6	12	11	11	23	26	23	24	24	26	32	24	26	23	35	29	2	5	3	14	4	4	7	5	10	26	6	25
ARGID_36691	14	27	28	21	25	24	22	23	9	13	7	11	21	8	23	11	22	22	12	12	6	6	12	11	11	23	26	23	24	24	26	32	24	26	23	35	29	2	5	3	13	4	4	7	5	10	26	6	25
ARGID_36713	18	31	32	25	29	28	26	27	13	16	11	15	25	12	27	15	26	26	15	16	10	10	16	15	15	26	30	27	28	28	29	36	28	30	26	39	32	4	7	5	16	6	6	10	7	13	30	8	28
ARGID_36760	12	25	26	19	23	22	20	21	21	23	17	20	19	18	21	21	20	20	22	22	15	16	22	21	21	21	24	21	22	22	24	30	21	24	21	33	28	22	25	24	22	25	24	16	25	20	24	25	23
ARGID_36766	6	19	20	13	17	16	14	15	15	17	11	15	13	12	15	15	14	14	16	16	10	10	16	15	15	15	18	15	16	16	18	24	16	18	14	27	22	16	19	18	17	19	18	11	19	14	18	20	17
ARGID_36767	16	29	30	23	27	26	24	25	10	15	9	13	23	10	25	13	24	24	14	14	8	8	14	13	13	25	28	25	26	26	28	34	26	28	25	37	31	2	5	3	17	4	4	9	5	12	28	6	27
ARGID_36768	9	22	22	16	20	19	17	18	18	20	14	18	16	15	18	17	17	17	19	19	13	13	19	18	18	18	21	18	19	19	18	27	17	20	18	30	25	19	22	21	20	22	21	13	22	16	21	23	20
ARGID_36829	12	25	26	19	23	22	20	21	21	23	17	20	19	18	21	21	20	20	22	22	15	16	22	21	21	21	24	21	22	22	24	30	21	24	21	33	28	22	25	24	22	25	24	16	25	20	24	25	23
ARGID_36858	12	25	26	19	23	22	20	21	21	23	17	20	19	18	21	21	20	20	22	22	15	16	22	21	21	21	24	21	22	22	24	30	21	24	21	33	28	22	25	24	22	25	24	16	25	20	24	25	23
ARGID_36889	11	24	25	18	22	21	19	20	20	22	16	20	18	17	20	20	19	19	21	21	15	15	21	20	20	20	23	20	21	21	23	29	21	23	20	32	27	21	24	23	21	24	23	16	24	19	23	25	22
ARGID_36918	16	29	30	23	27	26	24	25	25	27	21	24	23	22	25	25	24	24	26	26	19	20	26	25	25	25	28	25	26	26	28	34	25	28	25	37	32	26	29	28	28	29	28	20	29	24	28	29	27
ARGID_36925	22	34	35	28	32	31	29	29	33	35	29	33	28	30	30	33	29	29	34	34	28	28	34	33	33	29	33	29	31	31	32	38	34	33	29	41	34	34	37	36	35	37	36	29	37	32	33	38	31
ARGID_37114	10	24	24	18	22	21	19	20	20	22	16	20	18	17	19	19	19	19	21	21	15	15	21	20	20	20	23	20	21	21	20	28	19	22	19	32	27	21	24	23	22	24	22	15	24	18	23	25	22
ARGID_37117	12	25	26	19	23	22	20	21	21	23	17	20	19	18	21	21	20	20	22	22	15	16	22	21	21	21	24	21	22	22	24	30	21	23	21	31	28	21	24	23	22	24	23	16	24	20	24	24	23
ARGID_37729	20	33	34	27	31	30	28	29	29	31	25	29	27	26	29	29	28	28	30	30	24	24	30	29	29	29	32	29	30	30	32	38	28	32	29	41	36	30	33	32	33	33	32	25	33	28	32	34	31
ARGID_37764	26	40	41	34	38	37	35	36	22	26	20	24	34	21	35	23	35	35	25	25	19	19	25	24	24	36	39	36	37	37	39	44	37	39	35	48	41	15	18	16	28	13	14	20	18	22	39	15	38
ARGID_37765	15	28	29	22	26	25	23	24	10	14	8	12	22	9	24	12	23	23	13	13	7	7	13	12	12	24	27	24	25	25	27	33	25	27	24	36	30	3	6	4	15	3	3	8	6	11	27	5	26
ARGID_37834	27	40	40	34	38	37	35	36	21	26	20	24	34	21	36	24	35	35	25	25	19	19	25	24	24	36	39	36	37	37	39	45	37	38	36	47	42	12	15	13	28	14	14	19	15	22	38	16	37
ARGID_37863	16	29	30	23	27	26	24	25	11	15	9	13	23	10	25	13	24	24	14	14	8	8	14	13	13	25	28	25	26	26	28	34	26	28	25	37	31	4	7	5	15	6	6	9	7	12	28	8	27
ARGID_37930	14	26	28	20	24	23	21	22	23	25	19	23	20	20	22	23	21	21	24	24	18	18	24	23	23	23	25	23	23	23	26	32	24	25	23	34	30	24	27	26	24	27	26	19	27	22	25	28	25
ARGID_38005	16	29	30	23	27	26	24	25	11	15	9	13	23	9	25	13	24	24	14	14	8	8	14	13	13	25	28	25	26	26	28	34	26	28	25	37	31	3	6	4	15	5	5	9	6	12	28	7	27
SRR5513537	60	71	71	65	68	68	64	66	70	68	64	70	64	66	66	70	66	66	68	69	65	65	70	70	70	64	69	67	68	67	67	76	72	69	67	79	70	70	74	73	69	74	73	66	74	69	70	75	68
SRR5513549	87	99	97	92	96	96	90	94	96	89	92	97	91	94	93	96	94	93	88	97	91	92	98	96	97	84	97	95	95	95	87	102	99	96	94	106	90	96	101	100	91	101	100	93	101	96	98	102	96
ERR4783559	94	105	104	99	103	102	98	100	104	101	99	104	98	100	100	104	100	100	101	103	99	99	104	104	104	97	103	101	101	101	99	109	105	99	101	112	102	103	107	106	101	107	106	99	107	102	104	108	102
[truncated: 48 more columns]

## Sheet: Sheet1
	ERR4783559	ARGID_30174R1_S4_L001	ARGID_31910_S12_L001	ARGID_31911_S13_L001	ARGID_31958_S14_L001	ARGID_32205_S19_L001	ARGID_32215_S20_L001	ARGID_32361_S14_L001	ARGID_32774_S13_L001	ARGID_32842R1_S19_L001	ARGID_32843R1_S20_L001	ARGID_32844_S21_L001	ARGID_32847R1_S21_L001	ARGID_32849_S10_L001	ARGID_32856_S13_L001	ARGID_32858_S14_L001	ARGID_32881_S23_L001	ARGID_32938_S3_L001	ARGID_32941_S13_L001	ARGID_33072_S1_L001	ARGID_33073R1_S7_L001	ARGID_33074R1_S8_L001	ARGID_33076_S10_L001	ARGID_33077_S11_L001	ARGID_33079_S13_L001	ARGID_33302_S10_L001	ARGID_33328_S16_L001	ARGID_33405_S19_L001	ARGID_33462_S14_L001	ARGID_33476_S69	ARGID_33542_S24_L001	ARGID_33748_S55	ARGID_33792_S30	ARGID_33829R1_S42	ARGID_33850_S42	ARGID_34024_S47	ARGID_34363_S25	ARGID_34756_S17	ARGID_35368_S54_val	ARGID_35369_S55_val	ARGID_35370_S56_val	ARGID_35371_S57_val	ARGID_35372_S58_val	ARGID_35373_S59_val	ARGID_35374_S60_val	ARGID_35375_S61_val	ARGID_35602_S30	ARGID_35630_S56	ARGID_35872_S29
ARGID_35765_S45	108	18	31	32	25	29	28	26	27	13	17	11	15	25	12	27	15	26	26	16	16	10	10	16	15	15	27	30	27	28	28	30	36	28	30	27	39	33	6	9	7	17	4	6	11	9	14	30	29
[truncated: 46 more columns]
